# Supplementary material for: Global burden of chronic kidney disease due to hypertension attributable to dietary risks in adults aged 25 years and older: findings from the global burden of disease study 2021
Source: Front Nutr. 2025 Jul 24;12:1593057. doi: 10.3389/fnut.2025.1593057 (PMC12328163; doi:10.3389/fnut.2025.1593057)
Supplement: Supplementary file 1 [file Table_6.xlsx]

## Sheet: HCKD
Supplementary Table 6. Number, age-standardized rates and average annual percentage changes for diet-attributable HCKD burden across 204 countries and territories from 1990 to 2021
Risk	Mortality						DALYs
	1990		2021		1990-2021		1990		2021		1990-2021
	Deaths No.×103 (95%UI)	ASMR per 105 (95%UI)	Deaths No.×103 (95%UI)	ASMR per 105 (95%UI)	AAPC (95%CI)	AAPC P-Value	Deaths No.×103 (95%UI)	ASMR per 105 (95%UI)	Deaths No.×103 (95%UI)	ASMR per 105 (95%UI)	AAPC (95%CI)	AAPC P-Value
Afghanistan
Total dietary risk	0.48(0.2,0.95)	14.71(6.22,29.4)	0.73(0.28,1.57)	16.85(6.66,36.25)	0.44(0.33,0.54)	<0.001	12.54(5.36,24.03)	337.84(143.96,654.43)	20.57(8.09,42.92)	366.8(147.15,776.77)	0.27(0.21,0.33)	<0.001
Low fruits	0.26(0.1,0.54)	7.98(3.09,16.52)	0.4(0.14,0.89)	9.02(3.32,20.06)	0.39(0.31,0.47)	<0.001	6.96(2.69,14.09)	186.92(72.15,380.75)	11.48(4.16,25.31)	199.47(73.81,439.77)	0.21(0.15,0.28)	<0.001
Low vegetables	0.3(0.11,0.61)	9.06(3.39,18.7)	0.46(0.16,1.04)	10.47(3.74,23.42)	0.46(0.35,0.58)	<0.001	7.89(2.96,15.96)	211.46(79.21,430.64)	13.16(4.53,29.14)	231.09(82.68,511.67)	0.29(0.2,0.38)	<0.001
Low whole grains	0(0,0.02)	0.16(0,0.55)	0.01(0,0.02)	0.19(0.01,0.6)	0.55(0.43,0.66)	<0.001	0.09(0,0.36)	2.86(0.04,10.55)	0.17(0,0.65)	3.57(0.11,12.28)	0.72(0.59,0.84)	<0.001
High processed meat	0(0,0)	0.03(0,0.1)	0(0,0)	0.03(0,0.1)	0.42(0.33,0.52)	<0.001	0.02(0,0.07)	0.48(0,2.03)	0.03(0,0.13)	0.58(0.01,2.26)	0.64(0.55,0.74)	<0.001
High sugar beverages	0(0,0)	0.01(0,0.02)	0(0,0)	0.01(0,0.03)	0.39(0.24,0.55)	<0.001	0(0,0.02)	0.12(0,0.54)	0.01(0,0.04)	0.14(0,0.6)	0.59(0.47,0.72)	<0.001
High sodium	0.02(0,0.14)	0.65(0,4.04)	0.03(0,0.19)	0.67(0,4.55)	0.09(-0.08,0.27)	0.28	0.57(0,3.43)	15.03(-0.03,90.9)	0.79(-0.01,5.02)	14.95(-0.04,98.34)	-0.01(-0.12,0.1)	0.85
Albania
Total dietary risk	0.02(0.01,0.03)	1.69(0.87,2.98)	0.03(0.01,0.05)	1.18(0.47,2.35)	-1.28(-1.85,-0.7)	<0.001	0.48(0.28,0.77)	43.09(24.94,69.42)	0.58(0.25,1.09)	26.02(11.21,48.6)	-1.71(-2.17,-1.25)	<0.001
Low fruits	0.01(0,0.01)	0.65(0.32,1.17)	0.01(0,0.01)	0.29(0.1,0.6)	-2.69(-3.5,-1.86)	<0.001	0.21(0.12,0.36)	18.07(10.27,30.07)	0.14(0.06,0.27)	6.88(2.76,13.16)	-3.16(-3.62,-2.69)	<0.001
Low vegetables	0(0,0.01)	0.51(0.24,0.95)	0(0,0.01)	0.11(0.01,0.33)	-4.85(-5.64,-4.05)	<0.001	0.15(0.08,0.27)	13.41(6.99,23.59)	0.04(0,0.12)	1.85(0.13,5.59)	-6.27(-7.05,-5.47)	<0.001
Low whole grains	0(0,0)	0.02(0,0.05)	0(0,0)	0.02(0,0.06)	0.8(0.35,1.26)	<0.001	0(0,0.01)	0.31(0.01,1.09)	0.01(0,0.03)	0.43(0.04,1.24)	0.99(0.63,1.35)	<0.001
High processed meat	0(0,0)	0.03(0,0.12)	0(0,0)	0.05(0,0.16)	1.38(0.86,1.9)	<0.001	0.01(0,0.03)	0.72(0.01,3.08)	0.03(0,0.09)	1.26(0.07,4.01)	1.73(1.24,2.22)	<0.001
High sugar beverages	0(0,0)	0(0,0.01)	0(0,0)	0.01(0,0.03)	2.96(2.34,3.57)	<0.001	0(0,0)	0.08(0,0.34)	0(0,0.01)	0.21(0.02,0.67)	3.19(2.77,3.61)	<0.001
High sodium	0.01(0,0.02)	1.04(0.27,2.33)	0.02(0,0.05)	0.86(0.18,2.05)	-0.7(-1.24,-0.16)	<0.05	0.27(0.07,0.57)	25.07(6.96,53.1)	0.43(0.09,0.96)	18.66(3.82,42.15)	-1.04(-1.43,-0.64)	<0.001
Algeria
Total dietary risk	0.31(0.13,0.65)	7.57(3.1,15.61)	1.07(0.48,1.87)	8.12(3.68,14.17)	0.3(0.09,0.5)	<0.05	7.77(3.41,15.49)	134.85(58.17,269.65)	21.82(9.83,38.19)	129.75(59.14,226.18)	-0.11(-0.25,0.04)	0.15
Low fruits	0.18(0.07,0.38)	4.12(1.6,8.67)	0.53(0.21,0.99)	4.07(1.58,7.59)	-0.02(-0.29,0.25)	0.9	4.52(1.84,9.37)	75.9(30.58,156.45)	10.98(4.3,20.71)	65.09(25.51,121.86)	-0.5(-0.73,-0.26)	<0.001
Low vegetables	0.17(0.06,0.36)	4.05(1.5,8.69)	0.54(0.21,1.05)	4.1(1.58,7.87)	0.05(-0.16,0.26)	0.63	4.13(1.61,8.59)	71.86(27.81,150.03)	10.94(4.22,21.31)	65.25(25.28,125.95)	-0.3(-0.46,-0.13)	<0.001
Low whole grains	0.01(0,0.02)	0.18(0.01,0.52)	0.03(0,0.09)	0.26(0.03,0.69)	1.28(0.98,1.58)	<0.001	0.13(0,0.43)	2.67(0.14,8.36)	0.67(0.04,1.9)	4.05(0.32,11.14)	1.37(1.22,1.52)	<0.001
High processed meat	0(0,0)	0.03(0,0.1)	0.01(0,0.02)	0.05(0,0.14)	1.6(1.36,1.84)	<0.001	0.03(0,0.1)	0.5(0.01,1.75)	0.15(0,0.47)	0.86(0.04,2.55)	1.79(1.66,1.91)	<0.001
High sugar beverages	0(0,0)	0.01(0,0.04)	0.01(0,0.02)	0.04(0,0.12)	3.83(3.5,4.15)	<0.001	0.01(0,0.05)	0.21(0.01,0.84)	0.13(0,0.45)	0.71(0.04,2.35)	3.95(3.66,4.24)	<0.001
High sodium	0.02(0,0.11)	0.38(0,2.42)	0.07(0,0.46)	0.48(0,3.24)	0.72(0.57,0.87)	<0.001	0.45(0,2.54)	7.27(-0.02,43.18)	1.56(0,9.43)	8.7(-0.02,54.68)	0.57(0.44,0.69)	<0.001
American Samoa
Total dietary risk	0(0,0)	1.89(0.68,4)	0(0,0)	4.55(1.76,9.02)	2.99(2.64,3.35)	<0.001	0.01(0,0.01)	51.83(21.44,99.36)	0.03(0.01,0.05)	106.22(43.87,203.17)	2.43(2.15,2.72)	<0.001
Low fruits	0(0,0)	0.78(0.24,1.77)	0(0,0)	1.91(0.66,3.95)	3.07(2.71,3.42)	<0.001	0(0,0.01)	22.08(7.73,46.45)	0.01(0,0.02)	46.45(17.28,94.14)	2.52(2.23,2.81)	<0.001
Low vegetables	0(0,0)	1.09(0.36,2.36)	0(0,0)	2.48(0.89,5.19)	2.82(2.47,3.17)	<0.001	0(0,0.01)	30.38(11.48,61.87)	0.02(0.01,0.03)	59.41(22.81,121.39)	2.28(2,2.57)	<0.001
Low whole grains	0(0,0)	0.02(0,0.09)	0(0,0)	0.09(0,0.31)	4.99(4.6,5.38)	<0.001	0(0,0)	0.51(0,2.39)	0(0,0)	1.92(0,7.09)	4.5(4.18,4.82)	<0.001
High processed meat	0(0,0)	0(0,0.02)	0(0,0)	0.01(0,0.06)	4.09(3.69,4.5)	<0.001	0(0,0)	0.1(0,0.6)	0(0,0)	0.3(0,1.54)	3.53(3.23,3.84)	<0.001
High sugar beverages	0(0,0)	0(0,0.02)	0(0,0)	0.01(0,0.07)	4.05(3.69,4.41)	<0.001	0(0,0)	0.14(0,0.81)	0(0,0)	0.36(0,2.04)	3.33(2.99,3.68)	<0.001
High sodium	0(0,0)	0.27(0,1.21)	0(0,0)	0.8(0,3.18)	3.64(3.27,4.02)	<0.001	0(0,0)	5.63(0.01,25.79)	0(0,0.01)	13.93(0.07,58.18)	3.02(2.7,3.33)	<0.001
Andorra
Total dietary risk	0(0,0)	1.54(0.66,2.99)	0(0,0)	1.2(0.52,2.19)	-0.88(-1.53,-0.23)	<0.05	0.01(0,0.02)	30.87(15.38,54.29)	0.02(0.01,0.04)	25.94(12.85,44.54)	-0.59(-0.84,-0.33)	<0.001
Low fruits	0(0,0)	0.7(0.26,1.47)	0(0,0)	0.53(0.19,1.1)	-0.96(-1.62,-0.29)	<0.05	0(0,0.01)	14.74(5.97,28.29)	0.01(0,0.02)	12.06(4.69,23.39)	-0.66(-0.9,-0.43)	<0.001
Low vegetables	0(0,0)	0.67(0.23,1.41)	0(0,0)	0.53(0.19,1.11)	-0.83(-1.5,-0.16)	<0.05	0(0,0.01)	13.3(4.93,26.68)	0.01(0,0.02)	11.22(4.11,22.6)	-0.61(-0.95,-0.27)	<0.001
Low whole grains	0(0,0)	0.04(0,0.14)	0(0,0)	0.04(0,0.1)	-0.88(-1.53,-0.22)	<0.05	0(0,0)	0.7(0.02,2.28)	0(0,0)	0.63(0.04,1.84)	-0.44(-0.79,-0.08)	<0.05
High processed meat	0(0,0)	0.08(0,0.26)	0(0,0)	0.06(0,0.18)	-0.82(-1.13,-0.5)	<0.001	0(0,0)	1.29(0.01,4.85)	0(0,0)	1.2(0.05,3.88)	-0.3(-0.51,-0.09)	<0.05
High sugar beverages	0(0,0)	0.02(0,0.07)	0(0,0)	0.02(0,0.05)	-0.89(-1.22,-0.56)	<0.001	0(0,0)	0.36(0,1.38)	0(0,0)	0.33(0.02,1.12)	-0.33(-0.57,-0.08)	<0.05
High sodium	0(0,0)	0.23(0,1.1)	0(0,0)	0.18(0,0.84)	-0.93(-1.45,-0.42)	<0.001	0(0,0.01)	4.71(-0.01,21.22)	0(0,0.02)	4.05(-0.01,17.52)	-0.55(-0.9,-0.2)	<0.05
Angola
Total dietary risk	0.21(0.09,0.36)	12.68(5.92,21.44)	0.55(0.25,0.98)	12.14(5.64,20.83)	-0.11(-0.26,0.04)	0.14	6.27(2.9,10.81)	284.6(134.39,481.84)	16.08(7.56,28.25)	247.49(117.65,426.18)	-0.43(-0.67,-0.18)	<0.001
Low fruits	0.11(0.05,0.21)	6.76(2.88,11.9)	0.29(0.12,0.52)	6(2.6,10.68)	-0.36(-0.52,-0.2)	<0.001	3.56(1.46,6.44)	156.26(66.03,275.62)	8.64(3.68,15.83)	126.91(55.52,227.37)	-0.65(-0.91,-0.39)	<0.001
Low vegetables	0.13(0.05,0.24)	7.57(3.23,13.68)	0.32(0.13,0.59)	6.78(2.9,12.42)	-0.35(-0.49,-0.22)	<0.001	3.93(1.64,7.3)	173.78(74.34,315.57)	9.31(3.96,17.67)	140.48(61.1,259.84)	-0.65(-0.91,-0.4)	<0.001
Low whole grains	0(0,0)	0.09(0,0.3)	0(0,0.01)	0.11(0,0.33)	0.66(0.56,0.76)	<0.001	0.02(0,0.11)	1.56(0.03,5.78)	0.1(0,0.38)	1.89(0.04,6.27)	0.65(0.54,0.76)	<0.001
High processed meat	0(0,0)	0.03(0,0.11)	0(0,0.01)	0.04(0,0.14)	1.32(1.27,1.38)	<0.001	0.01(0,0.05)	0.51(0.01,2.3)	0.04(0,0.19)	0.77(0.01,2.91)	1.36(1.16,1.55)	<0.001
High sugar beverages	0(0,0)	0(0,0.01)	0(0,0)	0.01(0,0.04)	3.55(3.42,3.69)	<0.001	0(0,0.01)	0.06(0,0.31)	0.01(0,0.06)	0.2(0,0.8)	3.71(3.51,3.9)	<0.001
High sodium	0.01(0,0.08)	1.14(0,5.83)	0.06(0,0.29)	1.63(0,7.29)	1.2(1.06,1.33)	<0.001	0.39(0,2.2)	21.35(-0.05,114.95)	1.44(0,7.26)	27.66(-0.01,130.75)	0.87(0.73,1.02)	<0.001
Antigua and Barbuda
Total dietary risk	0(0,0)	9.19(4.7,14.79)	0.01(0,0.01)	13.47(6.99,21.82)	1.24(-0.05,2.55)	0.06	0.06(0.03,0.1)	210.69(108.92,336.22)	0.16(0.08,0.25)	275.21(147.75,443.11)	0.86(-0.04,1.76)	0.06
Low fruits	0(0,0)	3.29(1.52,5.67)	0(0,0)	4.88(2.1,8.9)	1.25(0.27,2.23)	<0.05	0.02(0.01,0.04)	80.84(37.86,138.2)	0.06(0.03,0.11)	106.51(47.69,190.38)	0.96(0.09,1.84)	<0.05
Low vegetables	0(0,0)	5.75(2.72,9.97)	0(0,0.01)	8.39(4.04,14.37)	1.23(-0.05,2.54)	0.06	0.04(0.02,0.07)	135.63(64.07,235.74)	0.1(0.05,0.17)	174.47(85.02,298.92)	0.77(-0.11,1.66)	0.09
Low whole grains	0(0,0)	0.11(0,0.34)	0(0,0)	0.18(0.01,0.48)	1.53(0.4,2.67)	<0.05	0(0,0)	2.23(0.05,7.33)	0(0,0.01)	3.49(0.13,9.92)	1.46(0.35,2.59)	<0.05
High processed meat	0(0,0)	0.02(0,0.08)	0(0,0)	0.04(0,0.12)	1.73(0.61,2.87)	<0.05	0(0,0)	0.53(0.01,2.02)	0(0,0)	0.89(0.02,2.76)	1.71(0.65,2.77)	<0.05
High sugar beverages	0(0,0)	0.01(0,0.03)	0(0,0)	0.02(0,0.06)	2.32(1.12,3.54)	<0.001	0(0,0)	0.19(0,0.81)	0(0,0)	0.38(0.01,1.35)	2.21(1.26,3.17)	<0.001
High sodium	0(0,0)	1.93(0,7.09)	0(0,0.01)	2.6(0,9.99)	0.98(-0.14,2.11)	0.09	0.01(0,0.04)	37.56(0,143.44)	0.03(0,0.1)	46.95(-0.04,183.24)	0.73(-0.48,1.96)	0.24
Argentina
Total dietary risk	1.31(0.61,2.22)	8.11(3.76,13.69)	2(0.92,3.4)	6.3(2.88,10.7)	-0.79(-1.44,-0.13)	<0.05	27.2(12.69,45.7)	158.07(73.79,265.59)	35.74(16.73,60.39)	115.23(53.95,194.64)	-0.92(-1.46,-0.38)	<0.001
Low fruits	0.54(0.22,0.99)	3.31(1.35,6.11)	0.63(0.23,1.21)	2(0.74,3.81)	-1.6(-2.22,-0.98)	<0.001	11.66(4.78,21.39)	67.46(27.56,124.17)	11.51(4.4,21.65)	37.38(14.29,70.4)	-1.79(-2.32,-1.26)	<0.001
Low vegetables	0.68(0.27,1.28)	4.2(1.68,7.86)	1(0.41,1.83)	3.15(1.28,5.77)	-0.9(-1.54,-0.26)	<0.05	14.4(5.7,27.11)	83.43(33.06,157.08)	18.14(7.6,32.93)	58.59(24.48,106.56)	-1.12(-1.66,-0.57)	<0.001
Low whole grains	0.03(0,0.08)	0.19(0.01,0.51)	0.06(0.01,0.15)	0.18(0.02,0.46)	-0.11(-0.81,0.6)	0.77	0.52(0.01,1.57)	3.1(0.08,9.27)	0.91(0.07,2.44)	2.93(0.21,7.86)	-0.23(-0.78,0.31)	0.41
High processed meat	0.02(0,0.05)	0.1(0,0.32)	0.04(0,0.11)	0.12(0.01,0.35)	0.55(-0.16,1.25)	0.13	0.31(0,1.07)	1.82(0,6.25)	0.7(0.03,2.06)	2.27(0.09,6.71)	0.69(0.08,1.29)	<0.05
High sugar beverages	0.01(0,0.04)	0.08(0,0.24)	0.03(0,0.09)	0.1(0.01,0.28)	0.88(0.25,1.52)	<0.05	0.24(0,0.84)	1.41(0,4.96)	0.58(0.04,1.68)	1.87(0.12,5.51)	0.91(0.33,1.5)	<0.05
High sodium	0.32(0,1.11)	1.97(0.01,6.84)	0.56(0,1.93)	1.76(0.01,6.04)	-0.33(-1.09,0.43)	0.39	6.23(0.02,21.95)	36.26(0.12,127.45)	9.85(0.04,33.39)	31.46(0.13,106.71)	-0.43(-1,0.14)	0.14
Armenia
Total dietary risk	0(0,0)	0.04(0.02,0.07)	0.01(0,0.02)	0.29(0.1,0.64)	6.57(4.81,8.36)	<0.001	0.24(0.12,0.43)	16.7(8.46,29)	0.35(0.15,0.68)	15.72(6.73,30.21)	-0.19(-0.41,0.02)	0.08
Low fruits	0(0,0)	0.02(0.01,0.04)	0(0,0.01)	0.16(0.06,0.32)	6.48(4.43,8.57)	<0.001	0.16(0.08,0.28)	10.2(5.18,17.97)	0.21(0.1,0.37)	9.36(4.4,16.61)	-0.29(-0.72,0.14)	0.19
Low vegetables	0(0,0)	0.01(0,0.02)	0(0,0)	0.01(0,0.04)	0.34(-1.13,1.83)	0.65	0.04(0.01,0.09)	2.75(0.72,6.37)	0.01(0,0.03)	0.32(0,1.41)	-6.94(-7.98,-5.89)	<0.001
Low whole grains	0(0,0)	0(0,0)	0(0,0)	0(0,0.02)	10.1(7.61,12.64)	<0.001	0(0,0.01)	0.09(0,0.42)	0.01(0,0.02)	0.25(0.01,0.84)	3.19(2.53,3.85)	<0.001
High processed meat	0(0,0)	0(0,0)	0(0,0)	0(0,0.01)	10.85(8,13.77)	<0.001	0(0,0)	0.04(0,0.24)	0(0,0.01)	0.15(0,0.6)	3.86(3.28,4.45)	<0.001
High sugar beverages	0(0,0)	0(0,0)	0(0,0)	0(0,0)	12.51(9.19,15.92)	<0.001	0(0,0)	0(0,0.03)	0(0,0)	0.02(0,0.1)	5.34(4.98,5.7)	<0.001
High sodium	0(0,0)	0.02(0,0.05)	0(0,0.01)	0.15(0,0.48)	6.91(4.99,8.87)	<0.001	0.09(0.01,0.26)	6.7(0.43,18.53)	0.16(0,0.49)	6.88(0.14,21.66)	0.09(-0.69,0.87)	0.83
Australia
Total dietary risk	0.14(0.09,0.2)	1.49(0.94,2.17)	0.58(0.3,0.96)	1.93(0.98,3.17)	0.79(-0.32,1.92)	0.16	2.68(1.77,3.77)	26.5(17.2,37.68)	8.53(4.62,13.61)	31.12(16.88,49.77)	0.42(-0.45,1.31)	0.35
Low fruits	0.08(0.05,0.11)	0.81(0.47,1.23)	0.31(0.14,0.55)	1.02(0.47,1.8)	0.73(-0.45,1.93)	0.23	1.5(0.92,2.22)	14.79(8.94,22.26)	4.62(2.31,7.86)	17.1(8.59,29.17)	0.38(-0.52,1.28)	0.41
Low vegetables	0.07(0.04,0.11)	0.71(0.4,1.14)	0.27(0.12,0.5)	0.9(0.39,1.64)	0.74(-0.5,1.98)	0.24	1.3(0.76,2.06)	12.78(7.34,20.52)	3.95(1.82,7.01)	14.43(6.63,25.72)	0.3(-0.66,1.27)	0.54
Low whole grains	0(0,0.01)	0.04(0.01,0.09)	0.02(0,0.04)	0.06(0.01,0.14)	1.14(-0.39,2.7)	0.14	0.06(0.01,0.14)	0.57(0.09,1.36)	0.23(0.04,0.56)	0.81(0.13,1.99)	1.05(-0.37,2.49)	0.15
High processed meat	0(0,0.01)	0.05(0.01,0.13)	0.02(0,0.06)	0.08(0.01,0.2)	1.22(-0.27,2.73)	0.11	0.08(0.01,0.2)	0.78(0.1,2.04)	0.34(0.05,0.86)	1.19(0.16,3.11)	1.23(0.06,2.42)	<0.05
High sugar beverages	0(0,0)	0.02(0,0.04)	0.01(0,0.02)	0.02(0.01,0.06)	1.14(-0.28,2.58)	0.12	0.02(0,0.06)	0.25(0.05,0.65)	0.1(0.02,0.26)	0.36(0.07,0.96)	1.15(0.13,2.18)	<0.05
High sodium	0.01(0,0.05)	0.1(0,0.57)	0.04(0,0.24)	0.15(0,0.81)	1.07(-0.34,2.5)	0.14	0.21(0,1.04)	2.05(0,10.31)	0.69(0,3.56)	2.62(0,13.14)	0.73(-0.24,1.71)	0.14
Austria
Total dietary risk	0.07(0.04,0.12)	1.07(0.55,1.79)	0.36(0.19,0.57)	2.67(1.47,4.23)	3.1(2.3,3.9)	<0.001	1.82(1.06,2.85)	28.64(16.54,44.95)	5.09(2.89,8)	43.75(24.78,69.2)	1.48(0.95,2.01)	<0.001
Low fruits	0.03(0.01,0.05)	0.42(0.2,0.75)	0.12(0.05,0.22)	0.94(0.41,1.67)	2.7(1.9,3.5)	<0.001	0.75(0.42,1.21)	12.02(6.58,19.64)	1.8(0.84,3.15)	15.91(7.46,27.8)	1.01(0.56,1.46)	<0.001
Low vegetables	0.04(0.02,0.07)	0.56(0.28,1)	0.16(0.08,0.27)	1.2(0.6,2.02)	2.55(1.74,3.37)	<0.001	0.99(0.54,1.67)	15.62(8.43,26.5)	2.31(1.18,3.86)	20(10.22,33.81)	0.91(0.39,1.42)	<0.001
Low whole grains	0(0,0)	0.01(0,0.03)	0.01(0,0.02)	0.05(0,0.14)	6.69(5.4,8)	<0.001	0.01(0,0.03)	0.1(0,0.5)	0.07(0,0.25)	0.57(0,1.97)	5.95(5.13,6.78)	<0.001
High processed meat	0(0,0)	0.01(0,0.05)	0.01(0,0.04)	0.07(0,0.26)	7.01(5.7,8.34)	<0.001	0.01(0,0.05)	0.14(0,0.78)	0.11(0,0.44)	0.88(0,3.58)	6.25(5.46,7.04)	<0.001
High sugar beverages	0(0,0)	0(0,0.01)	0(0,0.01)	0.02(0,0.07)	7.91(6.51,9.34)	<0.001	0(0,0.01)	0.03(0,0.18)	0.03(0,0.12)	0.25(0,1.02)	7.03(6.21,7.86)	<0.001
High sodium	0.02(0,0.06)	0.28(0,0.96)	0.12(0,0.36)	0.88(0.01,2.68)	3.81(2.91,4.72)	<0.001	0.46(0,1.48)	6.9(0.03,22.59)	1.67(0.02,4.98)	13.97(0.14,41.9)	2.43(1.69,3.17)	<0.001
Azerbaijan
Total dietary risk	0.01(0,0.01)	0.27(0.12,0.52)	0.02(0.01,0.03)	0.32(0.12,0.64)	0.51(0.23,0.79)	<0.001	0.77(0.43,1.25)	26.96(15.12,43.47)	1.2(0.61,2.13)	21.47(10.95,38.18)	-0.72(-0.89,-0.54)	<0.001
Low fruits	0(0,0.01)	0.15(0.06,0.29)	0.01(0,0.02)	0.18(0.07,0.36)	0.72(0.44,1)	<0.001	0.47(0.24,0.82)	15.7(8.14,27.28)	0.81(0.4,1.45)	13.78(6.87,24.64)	-0.38(-0.56,-0.21)	<0.001
Low vegetables	0(0,0)	0.09(0.03,0.18)	0(0,0.01)	0.03(0,0.12)	-2.89(-3.23,-2.54)	<0.001	0.25(0.11,0.5)	8.74(3.79,17.11)	0.1(0.01,0.34)	2.07(0.14,6.52)	-4.59(-5.06,-4.11)	<0.001
Low whole grains	0(0,0)	0(0,0.01)	0(0,0)	0(0,0.01)	4.05(3.45,4.65)	<0.001	0(0,0.02)	0.12(0,0.57)	0.01(0,0.05)	0.27(0.01,0.89)	2.77(2.39,3.15)	<0.001
High processed meat	0(0,0)	0(0,0.01)	0(0,0)	0(0,0.01)	4.63(3.95,5.32)	<0.001	0(0,0.02)	0.09(0,0.52)	0.01(0,0.06)	0.26(0,0.99)	3.51(3.15,3.86)	<0.001
High sugar beverages	0(0,0)	0(0,0)	0(0,0)	0(0,0)	7(6.42,7.58)	<0.001	0(0,0)	0.01(0,0.07)	0(0,0.02)	0.07(0,0.29)	5.7(4.73,6.67)	<0.001
High sodium	0(0,0.01)	0.11(0.01,0.32)	0.01(0,0.02)	0.13(0,0.43)	0.67(0.22,1.12)	<0.05	0.25(0.01,0.7)	9.29(0.55,25.73)	0.38(0,1.25)	7.46(0.11,23.75)	-0.7(-0.89,-0.51)	<0.001
Bahamas
Total dietary risk	0(0,0.01)	5.79(2.91,9.58)	0.02(0.01,0.03)	9.73(4.86,16.23)	1.68(0.8,2.57)	<0.001	0.15(0.07,0.24)	152.37(78.18,249.72)	0.53(0.27,0.88)	233.58(119.77,387.2)	1.43(0.68,2.19)	<0.001
Low fruits	0(0,0)	3.24(1.53,5.49)	0.01(0,0.02)	4.76(2.13,8.26)	1.24(0.38,2.11)	<0.05	0.09(0.04,0.16)	92.14(44.07,155.74)	0.28(0.13,0.49)	121.89(55.62,213.47)	0.94(0.22,1.67)	<0.05
Low vegetables	0(0,0)	2.27(1.01,4.09)	0.01(0,0.02)	4.8(2.12,8.67)	2.42(1.54,3.31)	<0.001	0.06(0.02,0.1)	58.51(25.59,107.46)	0.27(0.12,0.49)	116.76(51.57,214.04)	2.27(1.54,3.01)	<0.001
Low whole grains	0(0,0)	0.09(0,0.28)	0(0,0)	0.15(0.01,0.41)	1.51(0.61,2.41)	<0.05	0(0,0.01)	2.11(0.03,7.08)	0.01(0,0.02)	3.57(0.11,10.58)	1.79(0.96,2.63)	<0.001
High processed meat	0(0,0)	0.02(0,0.09)	0(0,0)	0.04(0,0.12)	1.66(0.74,2.59)	<0.001	0(0,0)	0.6(0,2.32)	0(0,0.01)	1.06(0.02,3.45)	1.88(0.99,2.78)	<0.001
High sugar beverages	0(0,0)	0.01(0,0.05)	0(0,0)	0.02(0,0.07)	1.86(1.19,2.53)	<0.001	0(0,0)	0.33(0,1.44)	0(0,0.01)	0.63(0.02,2.26)	2.14(1.14,3.14)	<0.001
High sodium	0(0,0)	1.23(0,4.64)	0(0,0.01)	1.84(0,7.19)	1.28(0.53,2.04)	<0.001	0.02(0,0.09)	27.34(-0.05,107.27)	0.08(0,0.34)	37.88(-0.05,152.2)	1.1(0.28,1.91)	<0.05
Bahrain
Total dietary risk	0(0,0.01)	6.6(2.54,13.01)	0.02(0.01,0.03)	6.97(2.75,13.45)	0.15(-0.4,0.7)	0.6	0.1(0.04,0.2)	118(45.83,228.92)	0.44(0.17,0.86)	113.02(44.57,218.53)	-0.18(-0.61,0.25)	0.4
Low fruits	0(0,0)	3.12(0.87,6.77)	0.01(0,0.02)	3.23(0.8,7.1)	0.13(-0.39,0.65)	0.62	0.05(0.02,0.12)	57.5(16.45,123.88)	0.23(0.06,0.5)	54(13.83,118.3)	-0.25(-0.65,0.14)	0.21
Low vegetables	0(0,0)	3.07(0.77,7.24)	0.01(0,0.02)	2.72(0.41,6.58)	-0.42(-1.07,0.22)	0.2	0.04(0.01,0.1)	52.76(12.36,125.18)	0.14(0.01,0.39)	41.36(5.35,103.69)	-0.83(-1.43,-0.23)	<0.05
Low whole grains	0(0,0)	0.19(0.01,0.49)	0(0,0)	0.42(0.05,1.12)	2.69(1.93,3.45)	<0.001	0(0,0.01)	3.09(0.16,8.57)	0.02(0,0.06)	6.42(0.69,17.73)	2.45(1.77,3.13)	<0.001
High processed meat	0(0,0)	0.04(0,0.12)	0(0,0)	0.08(0.01,0.24)	2.29(1.7,2.88)	<0.001	0(0,0)	0.68(0.02,2.16)	0(0,0.02)	1.28(0.06,3.98)	2.09(1.55,2.64)	<0.001
High sugar beverages	0(0,0)	0.04(0,0.13)	0(0,0)	0.09(0.01,0.29)	2.81(2.13,3.5)	<0.001	0(0,0)	0.69(0.03,2.43)	0.01(0,0.02)	1.53(0.09,5.11)	2.67(2.16,3.18)	<0.001
High sodium	0(0,0)	0.62(0,3.8)	0(0,0.01)	0.74(0,4.84)	0.59(0.14,1.05)	<0.05	0.01(0,0.06)	12.32(-0.01,72.82)	0.06(0,0.34)	13.78(-0.02,84.04)	0.32(0.04,0.61)	<0.05
Bangladesh
Total dietary risk	0.81(0.38,1.48)	3.49(1.66,6.33)	1.96(0.95,3.52)	3.16(1.53,5.6)	-0.21(-0.84,0.42)	0.51	27.6(13.77,47.1)	98.38(50.17,166.49)	58.1(31.46,97.88)	78.66(42.8,131.42)	-0.66(-1.1,-0.22)	<0.05
Low fruits	0.51(0.22,0.99)	2.17(0.94,4.16)	1.14(0.51,2.14)	1.82(0.82,3.37)	-0.48(-1.09,0.14)	0.13	17.73(7.73,32.96)	62.47(28.24,114.66)	34.84(17.02,62.13)	46.66(22.99,82.48)	-0.87(-1.28,-0.47)	<0.001
Low vegetables	0.5(0.21,0.98)	2.13(0.9,4.15)	1.11(0.49,2.1)	1.78(0.79,3.36)	-0.48(-1.1,0.14)	0.13	17.3(7.37,32.67)	61.12(26.98,113.62)	33.63(16.12,60.37)	45.23(21.86,80.62)	-0.9(-1.32,-0.49)	<0.001
Low whole grains	0(0,0.01)	0.01(0,0.05)	0.01(0,0.04)	0.02(0,0.07)	2.17(1.24,3.12)	<0.001	0.06(0,0.29)	0.23(0,1.01)	0.28(0,1.12)	0.41(0.01,1.55)	2.01(1.63,2.4)	<0.001
High processed meat	0(0,0.01)	0(0,0.02)	0.01(0,0.03)	0.01(0,0.06)	3.81(2.98,4.65)	<0.001	0.03(0,0.19)	0.11(0,0.6)	0.24(0,1.08)	0.33(0,1.43)	3.67(3.33,4.01)	<0.001
High sugar beverages	0(0,0)	0(0,0)	0(0,0)	0(0,0)	5.09(4.19,5.99)	<0.001	0(0,0.01)	0(0,0.02)	0.01(0,0.05)	0.01(0,0.06)	4.7(4.37,5.03)	<0.001
High sodium	0.09(0,0.41)	0.43(0,1.84)	0.36(0,1.33)	0.59(0,2.19)	1.17(0.45,1.9)	<0.05	2.71(-0.02,11.8)	10.74(-0.03,45.69)	9.43(-0.01,34.24)	13.3(0,47.88)	0.71(0.34,1.08)	<0.001
Barbados
Total dietary risk	0.01(0.01,0.02)	6.8(3.67,10.6)	0.02(0.01,0.04)	8.87(4.7,14.34)	0.99(-0.05,2.05)	0.06	0.25(0.14,0.38)	159.96(89.07,245.89)	0.5(0.27,0.8)	190.27(102.26,305.84)	0.55(-0.38,1.49)	0.25
Low fruits	0.01(0,0.01)	4.06(1.99,6.67)	0.01(0.01,0.02)	5.04(2.48,8.48)	0.69(-0.4,1.78)	0.21	0.15(0.08,0.25)	99.52(49.96,162.62)	0.29(0.15,0.49)	112.81(56.16,189.56)	0.39(-0.48,1.27)	0.38
Low vegetables	0.01(0,0.01)	3.66(1.72,6.19)	0.01(0.01,0.02)	4.61(2.18,8.02)	0.74(-0.36,1.84)	0.19	0.13(0.06,0.23)	87.96(42.02,148.55)	0.26(0.13,0.46)	100.49(47.94,176.31)	0.42(-0.47,1.32)	0.36
Low whole grains	0(0,0)	0.12(0.01,0.33)	0(0,0)	0.17(0.02,0.45)	1.34(0.29,2.39)	<0.05	0(0,0.01)	2.67(0.11,7.52)	0.01(0,0.02)	3.49(0.21,9.49)	0.87(-0.13,1.88)	0.09
High processed meat	0(0,0)	0.04(0,0.11)	0(0,0)	0.05(0,0.15)	1.18(0.15,2.22)	<0.05	0(0,0)	0.95(0.03,2.92)	0(0,0.01)	1.21(0.04,3.51)	0.75(-0.18,1.69)	0.11
High sugar beverages	0(0,0)	0.04(0,0.13)	0(0,0)	0.04(0,0.14)	0.65(-0.19,1.51)	0.13	0(0,0.01)	1.05(0.05,3.68)	0(0,0.01)	1.13(0.06,3.68)	0.35(-0.34,1.04)	0.32
High sodium	0(0,0.01)	0.69(0,3.11)	0(0,0.01)	0.94(0,4.35)	1.05(0.1,2)	<0.05	0.02(0,0.1)	14.68(-0.04,65.83)	0.05(0,0.23)	18.52(-0.04,84.85)	0.89(-0.24,2.03)	0.12
Belarus
Total dietary risk	0.01(0,0.01)	0.09(0.05,0.14)	0.02(0.01,0.03)	0.19(0.09,0.34)	2.65(1.4,3.92)	<0.001	0.84(0.48,1.36)	12.63(7.18,20.42)	1.07(0.62,1.71)	13.06(7.53,20.88)	0.12(-0.19,0.42)	0.44
Low fruits	0(0,0.01)	0.05(0.03,0.09)	0.01(0.01,0.02)	0.13(0.06,0.23)	2.95(1.65,4.28)	<0.001	0.55(0.29,0.92)	8.21(4.41,13.76)	0.75(0.43,1.21)	9.32(5.29,15.08)	0.44(0.09,0.79)	<0.05
Low vegetables	0(0,0)	0.04(0.02,0.06)	0(0,0.01)	0.04(0.01,0.1)	0.67(-0.29,1.62)	0.17	0.36(0.17,0.65)	5.35(2.59,9.83)	0.24(0.06,0.54)	2.92(0.74,6.58)	-2.04(-2.32,-1.75)	<0.001
Low whole grains	0(0,0)	0(0,0)	0(0,0)	0(0,0.01)	4.61(3.27,5.97)	<0.001	0(0,0.02)	0.08(0,0.35)	0.02(0,0.06)	0.18(0.01,0.66)	2.74(2.33,3.15)	<0.001
High processed meat	0(0,0)	0(0,0.01)	0(0,0)	0(0,0.02)	4.7(3.75,5.65)	<0.001	0.01(0,0.05)	0.14(0,0.77)	0.02(0,0.1)	0.29(0.01,1.27)	2.43(2.04,2.82)	<0.001
High sugar beverages	0(0,0)	0(0,0)	0(0,0)	0(0,0)	5.16(4.15,6.18)	<0.001	0(0,0)	0.01(0,0.05)	0(0,0.01)	0.02(0,0.1)	2.84(2.32,3.35)	<0.001
High sodium	0(0,0)	0.01(0,0.05)	0(0,0.01)	0.03(0,0.13)	3.1(1.82,4.39)	<0.001	0.09(0,0.4)	1.4(0,5.93)	0.15(0,0.65)	1.79(0,7.68)	0.83(0.4,1.26)	<0.001
Belgium
Total dietary risk	0.17(0.09,0.28)	1.96(1.01,3.25)	0.32(0.16,0.55)	1.82(0.92,3.07)	-0.11(-0.74,0.52)	0.73	3.73(2.17,5.84)	44.61(25.61,70.08)	5.24(2.87,8.43)	36.1(19.66,58.32)	-0.54(-0.88,-0.2)	<0.05
Low fruits	0.09(0.04,0.15)	1.01(0.5,1.71)	0.16(0.07,0.28)	0.88(0.42,1.55)	-0.31(-0.91,0.3)	0.32	2.01(1.11,3.24)	24.38(13.17,39.53)	2.61(1.37,4.37)	18.66(9.7,31.32)	-0.7(-1,-0.4)	<0.001
Low vegetables	0.07(0.03,0.12)	0.8(0.37,1.45)	0.11(0.04,0.22)	0.62(0.24,1.21)	-0.65(-1.19,-0.1)	<0.05	1.53(0.78,2.68)	18.35(9.18,32.28)	1.74(0.72,3.29)	11.81(4.76,22.6)	-1.23(-1.68,-0.78)	<0.001
Low whole grains	0(0,0.01)	0.03(0,0.1)	0.01(0,0.02)	0.04(0,0.11)	1.24(0.17,2.32)	<0.05	0.04(0,0.15)	0.52(0.01,1.79)	0.11(0.01,0.3)	0.7(0.05,1.98)	1.02(0.56,1.49)	<0.001
High processed meat	0(0,0.02)	0.05(0,0.18)	0.02(0,0.04)	0.08(0.01,0.24)	1.58(0.53,2.64)	<0.05	0.08(0,0.3)	0.92(0.01,3.59)	0.22(0.01,0.68)	1.44(0.06,4.72)	1.52(1.1,1.95)	<0.001
High sugar beverages	0(0,0)	0.01(0,0.04)	0(0,0.01)	0.02(0,0.06)	1.86(0.95,2.78)	<0.001	0.02(0,0.07)	0.22(0,0.85)	0.05(0,0.17)	0.37(0.02,1.23)	1.85(1.6,2.1)	<0.001
High sodium	0.05(0,0.15)	0.53(0,1.7)	0.09(0,0.3)	0.49(0,1.69)	-0.06(-0.65,0.53)	0.83	0.97(0.01,3.02)	11.18(0.1,35.19)	1.42(0,4.69)	9.45(0.03,31.34)	-0.48(-0.84,-0.12)	<0.05
Belize
Total dietary risk	0(0,0.01)	6.29(3.06,10.43)	0.02(0.01,0.03)	10.91(5.31,18.24)	1.72(1.17,2.28)	<0.001	0.08(0.04,0.14)	152.02(75.65,249.75)	0.46(0.23,0.78)	257.2(126.5,432.93)	1.64(1.07,2.21)	<0.001
Low fruits	0(0,0)	0.97(0.39,1.81)	0(0,0.01)	1.68(0.49,3.72)	1.77(1.21,2.34)	<0.001	0.01(0.01,0.03)	25.02(10.72,45.11)	0.09(0.03,0.18)	44.16(13.83,95.64)	1.87(1.16,2.59)	<0.001
Low vegetables	0(0,0)	4.78(2.31,8.19)	0.01(0.01,0.02)	8.25(3.95,14.1)	1.74(1.2,2.28)	<0.001	0.07(0.03,0.11)	119.91(57.57,206.28)	0.36(0.17,0.63)	200.46(95.27,345.79)	1.63(1.1,2.17)	<0.001
Low whole grains	0(0,0)	0.05(0,0.19)	0(0,0)	0.12(0,0.35)	2.7(2.14,3.26)	<0.001	0(0,0)	0.99(0,3.96)	0(0,0.01)	2.58(0.05,8.11)	3.11(2.58,3.64)	<0.001
High processed meat	0(0,0)	0.01(0,0.05)	0(0,0)	0.04(0,0.12)	3.33(2.8,3.86)	<0.001	0(0,0)	0.27(0,1.27)	0(0,0.01)	0.89(0.01,3.14)	3.86(3.43,4.29)	<0.001
High sugar beverages	0(0,0)	0.01(0,0.03)	0(0,0)	0.03(0,0.1)	4.6(4.05,5.16)	<0.001	0(0,0)	0.16(0,0.8)	0(0,0.01)	0.75(0.01,2.96)	5.14(4.66,5.62)	<0.001
High sodium	0(0,0)	1.36(0,5.02)	0(0,0.01)	2.22(0,8.59)	1.54(1,2.09)	<0.001	0.01(0,0.05)	27.65(-0.01,105.76)	0.07(0,0.29)	44.33(-0.12,176.65)	1.5(1,2)	<0.001
Benin
Total dietary risk	0.13(0.06,0.22)	13.43(6.23,22.72)	0.33(0.15,0.57)	14.31(6.55,24.63)	0.21(0.09,0.34)	<0.001	3.09(1.39,5.36)	277.6(126.88,475.25)	8.41(3.84,14.79)	285.8(131.76,494.95)	0.1(-0.05,0.26)	0.19
Low fruits	0.07(0.03,0.13)	7.44(3.16,13.07)	0.18(0.08,0.33)	7.85(3.34,14.06)	0.18(0.02,0.34)	<0.05	1.79(0.73,3.26)	157.98(65.35,282.35)	4.89(2.03,9.03)	161.14(68.15,290.98)	0.07(-0.06,0.21)	0.3
Low vegetables	0.06(0.03,0.12)	6.69(2.77,12.32)	0.16(0.06,0.29)	6.83(2.8,12.45)	0.08(-0.08,0.23)	0.33	1.57(0.63,2.99)	139.75(57.05,262.5)	4.17(1.68,7.79)	138.79(57.02,254.99)	-0.01(-0.15,0.13)	0.88
Low whole grains	0(0,0)	0.09(0,0.3)	0(0,0.01)	0.13(0.01,0.37)	1.1(0.96,1.24)	<0.001	0.01(0,0.05)	1.28(0,4.69)	0.04(0,0.16)	1.98(0.08,6.29)	1.42(1.22,1.62)	<0.001
High processed meat	0(0,0)	0.05(0,0.18)	0(0,0.01)	0.08(0,0.27)	1.95(1.8,2.11)	<0.001	0.01(0,0.03)	0.64(0,2.86)	0.03(0,0.14)	1.31(0.02,5.02)	2.33(2.12,2.54)	<0.001
High sugar beverages	0(0,0)	0(0,0.01)	0(0,0)	0.01(0,0.03)	4.32(4.14,4.51)	<0.001	0(0,0)	0.03(0,0.15)	0(0,0.02)	0.14(0,0.56)	4.7(4.53,4.87)	<0.001
High sodium	0.02(0,0.07)	1.74(0,7.3)	0.05(0,0.19)	2.12(0,8.89)	0.65(0.46,0.84)	<0.001	0.35(0,1.48)	33.76(-0.04,141.45)	1.02(0,4.37)	39.27(-0.02,165.28)	0.51(0.36,0.65)	<0.001
Bermuda
Total dietary risk	0(0,0)	3.75(1.89,6.24)	0(0,0.01)	4.53(2.31,7.42)	0.51(-0.31,1.33)	0.22	0.03(0.01,0.05)	82.82(42.6,136.61)	0.07(0.04,0.11)	95.47(50.85,153.34)	0.37(-0.41,1.15)	0.35
Low fruits	0(0,0)	1.61(0.74,2.79)	0(0,0)	2.27(1.03,3.98)	1(0.16,1.85)	<0.05	0.01(0.01,0.02)	38.5(18.09,66.07)	0.04(0.02,0.06)	52.04(24.55,90.19)	0.89(0.09,1.7)	<0.05
Low vegetables	0(0,0)	1.66(0.76,2.96)	0(0,0)	2.09(0.95,3.73)	0.66(-0.12,1.45)	0.1	0.01(0.01,0.02)	36.35(16.57,65.92)	0.03(0.01,0.05)	43.46(19.67,77.56)	0.5(-0.25,1.25)	0.19
Low whole grains	0(0,0)	0.08(0,0.24)	0(0,0)	0.1(0.01,0.26)	0.45(-0.2,1.11)	0.17	0(0,0)	1.57(0.03,5.19)	0(0,0)	1.93(0.09,5.48)	0.55(-0.04,1.15)	0.07
High processed meat	0(0,0)	0.02(0,0.08)	0(0,0)	0.03(0,0.07)	0.34(-0.31,1)	0.31	0(0,0)	0.46(0,1.76)	0(0,0)	0.56(0.01,1.75)	0.53(-0.05,1.13)	0.08
High sugar beverages	0(0,0)	0.01(0,0.05)	0(0,0)	0.01(0,0.04)	-0.27(-0.94,0.41)	0.44	0(0,0)	0.3(0,1.27)	0(0,0)	0.3(0.01,1.05)	-0.05(-0.48,0.38)	0.82
High sodium	0(0,0)	0.96(0,3.48)	0(0,0)	0.9(0,3.41)	-0.27(-1.07,0.52)	0.5	0.01(0,0.02)	18.57(0,69.68)	0.01(0,0.05)	16.48(-0.01,62.86)	-0.49(-1.24,0.28)	0.21
Bhutan
Total dietary risk	0(0,0.01)	4.05(1.85,7.39)	0.02(0.01,0.03)	4.95(2.28,9.01)	0.65(0.56,0.75)	<0.001	0.17(0.08,0.29)	111.58(54.62,192.15)	0.4(0.2,0.7)	117.33(58.59,203.4)	0.19(0.1,0.28)	<0.001
Low fruits	0(0,0.01)	2.39(0.99,4.61)	0.01(0,0.02)	2.71(1.14,5.16)	0.41(0.31,0.51)	<0.001	0.1(0.04,0.19)	67.32(29.42,123.21)	0.23(0.1,0.43)	66.35(29.86,121.77)	-0.02(-0.11,0.07)	0.69
Low vegetables	0(0,0.01)	2.38(0.96,4.69)	0.01(0,0.02)	2.63(1.07,5.07)	0.32(0.23,0.42)	<0.001	0.1(0.04,0.19)	66.45(28.61,125.07)	0.22(0.1,0.41)	63.08(27.99,118.76)	-0.14(-0.23,-0.05)	<0.05
Low whole grains	0(0,0)	0.02(0,0.08)	0(0,0)	0.03(0,0.1)	1.73(1.64,1.82)	<0.001	0(0,0)	0.36(0,1.73)	0(0,0.01)	0.55(0.01,2.31)	1.46(1.38,1.54)	<0.001
High processed meat	0(0,0)	0.01(0,0.06)	0(0,0)	0.02(0,0.1)	2.56(2.45,2.67)	<0.001	0(0,0)	0.29(0,1.57)	0(0,0.01)	0.53(0.01,2.42)	2.01(1.92,2.11)	<0.001
High sugar beverages	0(0,0)	0(0,0)	0(0,0)	0(0,0.01)	4.25(4.11,4.39)	<0.001	0(0,0)	0.01(0,0.06)	0(0,0)	0.04(0,0.16)	3.57(3.45,3.69)	<0.001
High sodium	0(0,0)	0.53(0,2.31)	0(0,0.01)	1.02(0,3.81)	2.16(2.04,2.28)	<0.001	0.02(0,0.07)	12.83(-0.03,54.93)	0.07(0,0.27)	21.69(-0.01,80.92)	1.76(1.65,1.87)	<0.001
Bolivia (Plurinational State of)
Total dietary risk	0.21(0.09,0.37)	14.12(6.14,24.63)	0.83(0.37,1.46)	19.46(8.77,34.09)	1.02(0.85,1.2)	<0.001	5.22(2.22,9.24)	298.6(129.16,523.11)	18.4(8.19,32.68)	379.66(170.23,669.26)	0.76(0.6,0.92)	<0.001
Low fruits	0.09(0.03,0.17)	5.92(2.26,11.13)	0.35(0.14,0.68)	8.15(3.24,15.61)	1.02(0.81,1.22)	<0.001	2.33(0.86,4.47)	129.66(48.92,245.61)	8.23(3.19,15.96)	166.2(65.23,320.44)	0.81(0.65,0.97)	<0.001
Low vegetables	0.13(0.05,0.25)	8.67(3.35,16.63)	0.51(0.21,0.98)	11.95(4.86,22.75)	1.02(0.86,1.19)	<0.001	3.33(1.25,6.53)	187.92(72.04,364.05)	11.65(4.63,22.65)	238.12(95.83,459.35)	0.75(0.59,0.9)	<0.001
Low whole grains	0(0,0)	0.08(0,0.33)	0.01(0,0.02)	0.17(0,0.51)	2.28(2.03,2.52)	<0.001	0.02(0,0.11)	1.43(0,6.37)	0.15(0,0.5)	3.17(0.02,10.15)	2.57(2.29,2.84)	<0.001
High processed meat	0(0,0)	0.01(0,0.05)	0(0,0)	0.03(0,0.09)	2.86(2.53,3.2)	<0.001	0(0,0.02)	0.2(0,1.08)	0.03(0,0.1)	0.54(0,1.97)	3.22(2.78,3.67)	<0.001
High sugar beverages	0(0,0)	0.01(0,0.07)	0(0,0.01)	0.05(0,0.18)	4.24(3.96,4.52)	<0.001	0(0,0.03)	0.25(0,1.48)	0.05(0,0.21)	0.98(0,3.96)	4.56(4.42,4.7)	<0.001
High sodium	0.05(0,0.18)	3.61(0.03,12.12)	0.19(0,0.67)	4.56(0.02,16.08)	0.77(0.51,1.03)	<0.001	1.2(0.01,4.13)	72.25(0.56,245.59)	3.99(0.02,14.07)	84.56(0.37,297.19)	0.5(0.29,0.71)	<0.001
Bosnia and Herzegovina
Total dietary risk	0.02(0.01,0.04)	1.22(0.61,2.12)	0.05(0.03,0.09)	1.53(0.81,2.6)	0.85(0.22,1.49)	<0.05	0.81(0.48,1.27)	37.44(22.14,58.8)	1.23(0.69,1.98)	36.97(21,59.54)	0.03(-0.64,0.7)	0.93
Low fruits	0.01(0.01,0.02)	0.57(0.28,1.03)	0.02(0.01,0.03)	0.57(0.29,0.96)	0.06(-0.63,0.77)	0.86	0.42(0.24,0.69)	18.73(10.59,31.12)	0.47(0.26,0.78)	14.82(8.22,24.45)	-0.7(-1.05,-0.36)	<0.001
Low vegetables	0.01(0,0.01)	0.37(0.17,0.7)	0.01(0,0.02)	0.31(0.1,0.63)	-0.49(-1.02,0.05)	0.08	0.25(0.13,0.45)	11.68(6.12,20.49)	0.24(0.08,0.48)	7.22(2.32,14.78)	-1.56(-1.91,-1.21)	<0.001
Low whole grains	0(0,0)	0.01(0,0.04)	0(0,0)	0.02(0,0.05)	1.57(0.82,2.32)	<0.001	0(0,0.02)	0.26(0,0.95)	0.01(0,0.04)	0.39(0.02,1.15)	1.33(0.88,1.79)	<0.001
High processed meat	0(0,0)	0.01(0,0.03)	0(0,0)	0.02(0,0.05)	2.29(1.5,3.09)	<0.001	0(0,0.02)	0.22(0,0.98)	0.01(0,0.05)	0.43(0.01,1.42)	2.21(1.87,2.55)	<0.001
High sugar beverages	0(0,0)	0(0,0.01)	0(0,0)	0.01(0,0.02)	4.02(3.5,4.54)	<0.001	0(0,0.01)	0.05(0,0.24)	0.01(0,0.02)	0.16(0.01,0.61)	3.96(3.7,4.22)	<0.001
High sodium	0.01(0,0.03)	0.71(0.18,1.58)	0.03(0.01,0.07)	0.97(0.21,2.12)	1.11(0.68,1.54)	<0.001	0.44(0.12,0.92)	20.74(5.62,43.28)	0.76(0.16,1.62)	22.33(4.71,47.8)	0.33(-0.44,1.12)	0.4
Botswana
Total dietary risk	0.02(0.01,0.04)	8.95(4.09,15.87)	0.07(0.03,0.12)	10.81(5.21,18.83)	0.62(-0.05,1.29)	0.07	0.6(0.28,1.08)	198.72(92.24,350.96)	1.8(0.88,3.14)	223.07(110.29,383.84)	0.37(-0.06,0.81)	0.09
Low fruits	0.01(0,0.02)	5.17(2.14,9.59)	0.04(0.02,0.07)	6.3(2.78,11.32)	0.64(-0.04,1.33)	0.07	0.36(0.15,0.67)	116.98(49.3,215.65)	1.09(0.48,1.95)	132.5(59.35,233.87)	0.39(-0.11,0.88)	0.13
Low vegetables	0.01(0,0.02)	4.93(1.97,9.51)	0.04(0.02,0.07)	5.82(2.52,10.88)	0.55(-0.11,1.21)	0.1	0.34(0.14,0.66)	111.08(45.37,212.28)	0.99(0.43,1.85)	121.22(53.2,224.22)	0.27(-0.22,0.76)	0.28
Low whole grains	0(0,0)	0.08(0,0.23)	0(0,0)	0.11(0.01,0.31)	1.3(0.62,1.99)	<0.001	0(0,0.01)	1.28(0.05,4.28)	0.01(0,0.04)	2.02(0.12,5.85)	1.49(1.09,1.9)	<0.001
High processed meat	0(0,0)	0.02(0,0.07)	0(0,0)	0.04(0,0.1)	1.7(1.02,2.4)	<0.001	0(0,0)	0.35(0.01,1.43)	0(0,0.02)	0.65(0.03,2.15)	2.04(1.69,2.4)	<0.001
High sugar beverages	0(0,0)	0.01(0,0.02)	0(0,0)	0.01(0,0.04)	2.69(1.92,3.47)	<0.001	0(0,0)	0.09(0,0.43)	0(0,0.01)	0.23(0.01,0.87)	3.06(2.49,3.63)	<0.001
High sodium	0(0,0.01)	0.74(0,3.71)	0.01(0,0.03)	0.79(0,4.21)	0.2(-0.51,0.92)	0.58	0.05(0,0.25)	17.46(-0.03,82.3)	0.14(0,0.7)	16.91(-0.02,87.15)	-0.12(-0.61,0.38)	0.65
Brazil
Total dietary risk	2.59(1.44,3.96)	6.18(3.44,9.41)	7.62(4.12,11.92)	5.77(3.12,9.01)	-0.1(-0.4,0.19)	0.48	76.29(44.44,114.23)	150.12(87.43,223.59)	175.49(100.45,267.91)	127.88(73.05,195.11)	-0.49(-0.74,-0.23)	<0.001
Low fruits	1.04(0.54,1.66)	2.41(1.24,3.83)	2.45(1.14,4.19)	1.86(0.86,3.18)	-0.74(-1.28,-0.19)	<0.05	32.72(17.29,51.95)	61.94(32.95,97.45)	58.49(28.28,98.47)	42.61(20.59,71.71)	-1.16(-1.55,-0.76)	<0.001
Low vegetables	1.55(0.81,2.51)	3.65(1.92,5.87)	4.38(2.3,7.04)	3.31(1.73,5.31)	-0.18(-0.48,0.12)	0.24	47.16(25.16,76.12)	91.22(49.13,145.73)	103.21(55.97,164.66)	75.08(40.69,119.64)	-0.58(-0.83,-0.33)	<0.001
Low whole grains	0.03(0,0.09)	0.07(0,0.23)	0.13(0.01,0.34)	0.1(0.01,0.26)	0.98(0.57,1.39)	<0.001	0.77(0.01,2.57)	1.59(0.03,5.18)	2.83(0.14,7.77)	2.08(0.11,5.66)	0.89(0.48,1.29)	<0.001
High processed meat	0.01(0,0.04)	0.02(0,0.08)	0.06(0,0.19)	0.05(0,0.14)	2.15(1.72,2.58)	<0.001	0.3(0,1.14)	0.59(0.01,2.15)	1.56(0.04,4.71)	1.13(0.03,3.39)	2.2(1.88,2.52)	<0.001
High sugar beverages	0.01(0,0.03)	0.02(0,0.06)	0.05(0,0.15)	0.04(0,0.12)	2.9(2.39,3.42)	<0.001	0.27(0.01,0.97)	0.47(0.01,1.69)	1.37(0.06,4.05)	1(0.05,2.93)	2.55(2.12,2.98)	<0.001
High sodium	0.67(0.01,2.01)	1.65(0.04,4.97)	2.11(0.03,6.54)	1.6(0.02,4.95)	0.04(-0.28,0.35)	0.82	17.37(0.29,52.35)	36.56(0.69,109.05)	45.53(0.59,140.04)	33.28(0.42,102.37)	-0.24(-0.49,0.02)	0.07
Brunei Darussalam
Total dietary risk	0(0,0.01)	8.49(4,15.76)	0.01(0,0.02)	8.59(4.24,15.06)	-0.04(-0.38,0.3)	0.82	0.09(0.05,0.15)	160.79(82.07,280.76)	0.26(0.14,0.43)	154.43(81.98,260.03)	-0.18(-0.38,0.02)	0.08
Low fruits	0(0,0)	3.91(1.72,7.5)	0(0,0.01)	4.28(1.94,7.66)	0.22(-0.12,0.56)	0.2	0.05(0.02,0.08)	76.12(36.33,138.35)	0.14(0.07,0.24)	79.35(38.66,138.36)	0.09(-0.09,0.28)	0.33
Low vegetables	0(0,0)	3.95(1.76,7.64)	0(0,0.01)	4.05(1.8,7.49)	0.01(-0.33,0.34)	0.97	0.04(0.02,0.08)	75.74(35.93,140.05)	0.12(0.06,0.22)	73.58(34.58,133.12)	-0.13(-0.33,0.06)	0.18
Low whole grains	0(0,0)	0.01(0,0.09)	0(0,0)	0.02(0,0.12)	1.62(1.25,1.99)	<0.001	0(0,0)	0.15(0,1.19)	0(0,0)	0.24(0,1.73)	1.65(1.41,1.89)	<0.001
High processed meat	0(0,0)	0.01(0,0.05)	0(0,0)	0.01(0,0.06)	1.4(0.57,2.24)	<0.001	0(0,0)	0.08(0,0.76)	0(0,0)	0.12(0,1)	1.33(1.11,1.55)	<0.001
High sugar beverages	0(0,0)	0(0,0.01)	0(0,0)	0(0,0.01)	1.4(1.06,1.74)	<0.001	0(0,0)	0.02(0,0.18)	0(0,0)	0.03(0,0.23)	1.4(1.18,1.61)	<0.001
High sodium	0(0,0)	3.44(0.27,9.64)	0(0,0.01)	3.13(0.18,8.93)	-0.32(-0.62,-0.03)	<0.05	0.03(0,0.09)	65.27(6.36,171.71)	0.09(0.01,0.24)	55.78(3.84,151.96)	-0.54(-0.73,-0.35)	<0.001
Bulgaria
Total dietary risk	0.07(0.04,0.12)	1.46(0.75,2.49)	0.25(0.12,0.44)	3.14(1.55,5.5)	2.5(1.64,3.37)	<0.001	2.31(1.32,3.66)	39.82(22.73,62.84)	5.35(2.84,9.14)	72.22(38.35,123.14)	1.92(1.01,2.85)	<0.001
Low fruits	0.03(0.01,0.04)	0.56(0.28,0.96)	0.11(0.06,0.2)	1.45(0.73,2.55)	3.16(2.33,4)	<0.001	0.9(0.52,1.42)	16.19(9.11,25.92)	2.58(1.41,4.34)	36.49(19.8,61.55)	2.64(1.98,3.29)	<0.001
Low vegetables	0.01(0.01,0.03)	0.28(0.09,0.56)	0.03(0.01,0.08)	0.4(0.1,0.99)	1.05(0.05,2.06)	<0.05	0.45(0.19,0.87)	7.88(3.11,15.36)	0.55(0.1,1.42)	7.43(1.38,19.29)	-0.25(-0.92,0.42)	0.46
Low whole grains	0(0,0)	0.04(0.01,0.1)	0(0,0.01)	0.06(0.01,0.16)	1.44(0.29,2.59)	<0.05	0.06(0.01,0.15)	0.99(0.12,2.46)	0.11(0.01,0.28)	1.48(0.18,3.84)	1.3(0.28,2.33)	<0.05
High processed meat	0(0,0.01)	0.04(0,0.11)	0.01(0,0.02)	0.08(0.01,0.22)	2.14(0.28,4.05)	<0.05	0.06(0,0.17)	1.09(0.1,2.89)	0.15(0.02,0.41)	2.19(0.2,5.92)	2.45(1.47,3.44)	<0.001
High sugar beverages	0(0,0)	0.02(0,0.05)	0(0,0.01)	0.03(0.01,0.08)	1.53(0.14,2.94)	<0.05	0.03(0,0.08)	0.52(0.06,1.43)	0.06(0.01,0.15)	0.81(0.11,2.24)	1.71(0.95,2.47)	<0.001
High sodium	0.05(0.01,0.1)	0.93(0.24,2.01)	0.15(0.03,0.34)	1.85(0.39,4.22)	2.23(0.92,3.55)	<0.001	1.45(0.41,2.96)	24.25(6.7,49.92)	3.11(0.67,6.95)	40.1(8.19,90.63)	1.62(0.62,2.64)	<0.05
Burkina Faso
Total dietary risk	0.28(0.13,0.48)	15.41(7.02,25.55)	0.74(0.34,1.26)	18.3(8.55,30.61)	0.58(0.43,0.72)	<0.001	7.19(3.19,12.4)	315.14(141.85,533.12)	18.36(8.29,31.84)	361.77(166.9,614.52)	0.44(0.26,0.62)	<0.001
Low fruits	0.17(0.07,0.3)	8.86(3.65,15.89)	0.43(0.18,0.77)	10.45(4.49,18.46)	0.56(0.41,0.7)	<0.001	4.29(1.68,8.03)	184.97(74.39,339.29)	10.91(4.44,20.31)	210.8(88.7,381.6)	0.41(0.23,0.6)	<0.001
Low vegetables	0.15(0.06,0.29)	8.14(3.26,15.06)	0.39(0.16,0.74)	9.57(3.97,17.62)	0.55(0.4,0.7)	<0.001	3.91(1.52,7.54)	169.2(67.05,320.29)	9.99(3.95,19.48)	193.2(78.62,365.83)	0.42(0.25,0.6)	<0.001
Low whole grains	0(0,0.01)	0.13(0,0.42)	0.01(0,0.02)	0.18(0.01,0.51)	1.14(0.96,1.32)	<0.001	0.03(0,0.12)	1.78(0.03,6.58)	0.11(0,0.38)	2.71(0.13,8.52)	1.41(1.3,1.52)	<0.001
High processed meat	0(0,0)	0.06(0,0.23)	0(0,0.01)	0.11(0,0.35)	2.04(1.86,2.21)	<0.001	0.01(0,0.08)	0.81(0,3.8)	0.07(0,0.31)	1.66(0.03,6.31)	2.33(2.23,2.43)	<0.001
High sugar beverages	0(0,0)	0(0,0.01)	0(0,0)	0.01(0,0.03)	4.67(4.5,4.83)	<0.001	0(0,0)	0.04(0,0.17)	0.01(0,0.03)	0.16(0,0.63)	4.99(4.77,5.2)	<0.001
High sodium	0.03(0,0.12)	1.46(0,6.71)	0.07(0,0.33)	1.93(0,8.47)	0.9(0.64,1.15)	<0.001	0.61(0,2.82)	28.19(-0.04,129.4)	1.65(0,7.38)	35.77(-0.03,157.49)	0.76(0.55,0.97)	<0.001
Burundi
Total dietary risk	0.09(0.04,0.17)	8.81(3.98,16.24)	0.14(0.06,0.27)	7.35(3.33,13.79)	-0.58(-0.66,-0.5)	<0.001	2.36(1.09,4.27)	185.36(85.91,335.88)	3.69(1.72,6.89)	142.68(66.39,264.59)	-0.84(-0.93,-0.76)	<0.001
Low fruits	0.03(0.01,0.05)	2.72(1.11,5.16)	0.04(0.02,0.09)	2.17(0.85,4.38)	-0.71(-0.8,-0.63)	<0.001	0.8(0.35,1.5)	59.98(25.59,112.02)	1.2(0.49,2.41)	43.12(17.45,86.01)	-1.06(-1.13,-1)	<0.001
Low vegetables	0.06(0.03,0.12)	5.71(2.41,11.06)	0.1(0.04,0.19)	4.84(2.1,9.39)	-0.53(-0.63,-0.43)	<0.001	1.61(0.69,3.1)	123.85(53.46,237.43)	2.62(1.15,5.06)	97.25(42.99,186.57)	-0.78(-0.89,-0.67)	<0.001
Low whole grains	0(0,0)	0.01(0,0.06)	0(0,0)	0.02(0,0.1)	2.03(1.91,2.16)	<0.001	0(0,0.01)	0.12(0,0.85)	0(0,0.02)	0.23(0,1.44)	2.22(2.09,2.35)	<0.001
High processed meat	0(0,0)	0(0,0.02)	0(0,0)	0(0,0.03)	2.09(1.97,2.21)	<0.001	0(0,0)	0.03(0,0.25)	0(0,0.01)	0.07(0,0.46)	2.31(2.07,2.55)	<0.001
High sugar beverages	0(0,0)	0(0,0)	0(0,0)	0(0,0.01)	2.16(1.98,2.34)	<0.001	0(0,0)	0.01(0,0.04)	0(0,0)	0.01(0,0.08)	2.33(2.13,2.54)	<0.001
High sodium	0.03(0,0.09)	2.96(0.09,9.15)	0.04(0,0.12)	2(0.02,6.71)	-1.27(-1.33,-1.2)	<0.001	0.68(0.02,2.09)	57.83(1.73,177.48)	0.76(0.01,2.63)	35.27(0.39,118.68)	-1.59(-1.65,-1.52)	<0.001
Cabo Verde
Total dietary risk	0.01(0,0.01)	5.69(2.68,9.4)	0.02(0.01,0.04)	9.69(4.2,16.3)	1.74(1.08,2.41)	<0.001	0.16(0.08,0.26)	128.29(60.93,209.83)	0.45(0.2,0.77)	182.01(81.18,308.24)	1.15(0.62,1.68)	<0.001
Low fruits	0(0,0.01)	3.1(1.34,5.34)	0.01(0.01,0.02)	5.54(2.27,9.68)	1.91(1.27,2.56)	<0.001	0.09(0.04,0.16)	71.9(31.23,123.69)	0.27(0.11,0.48)	108.27(45.1,190.62)	1.33(0.86,1.81)	<0.001
Low vegetables	0(0,0.01)	3.03(1.25,5.46)	0.01(0,0.02)	4.09(1.57,7.57)	1.01(0.48,1.55)	<0.001	0.09(0.04,0.16)	69.55(29.08,124.45)	0.18(0.07,0.34)	73.02(28.18,137.33)	0.19(-0.08,0.46)	0.17
Low whole grains	0(0,0)	0.08(0,0.23)	0(0,0)	0.16(0.01,0.4)	2.25(1.68,2.82)	<0.001	0(0,0.01)	1.7(0.06,5.32)	0.01(0,0.02)	3.26(0.18,8.63)	2.11(1.67,2.54)	<0.001
High processed meat	0(0,0)	0.05(0,0.15)	0(0,0)	0.1(0.01,0.28)	2.58(2.04,3.11)	<0.001	0(0,0.01)	1.15(0.02,4.06)	0.01(0,0.02)	2.42(0.07,7.02)	2.44(2.1,2.77)	<0.001
High sugar beverages	0(0,0)	0(0,0.01)	0(0,0)	0.01(0,0.03)	4.7(4.26,5.14)	<0.001	0(0,0)	0.06(0,0.2)	0(0,0)	0.21(0.01,0.68)	4.34(3.95,4.72)	<0.001
High sodium	0(0,0)	0.59(0,2.73)	0(0,0.01)	1.36(0,5.9)	2.82(2.31,3.33)	<0.001	0.02(0,0.07)	12.13(-0.02,55.67)	0.06(0,0.25)	24.53(0,105.98)	2.33(1.81,2.84)	<0.001
Cambodia
Total dietary risk	0.2(0.09,0.36)	9.11(4.14,16.11)	0.59(0.25,1.08)	10.42(4.49,18.72)	0.44(0.38,0.5)	<0.001	6.13(2.64,11.23)	230.78(102.77,411.92)	16.2(6.79,29.94)	235.85(101.3,426.66)	0.07(-0.01,0.15)	0.07
Low fruits	0.09(0.04,0.18)	4.23(1.7,7.93)	0.28(0.11,0.53)	4.94(2,9.22)	0.5(0.45,0.55)	<0.001	2.88(1.11,5.66)	107.56(42.8,205.49)	7.76(2.98,15.17)	112.49(44.38,214.36)	0.15(0.1,0.19)	<0.001
Low vegetables	0.09(0.03,0.18)	4.15(1.59,7.91)	0.28(0.11,0.55)	5.01(1.94,9.5)	0.61(0.56,0.66)	<0.001	2.79(1.01,5.62)	104.76(39.27,204.93)	7.79(2.92,15.36)	113.46(43.45,218.54)	0.26(0.2,0.32)	<0.001
Low whole grains	0(0,0)	0.01(0,0.04)	0(0,0)	0.02(0,0.07)	2.93(2.82,3.04)	<0.001	0(0,0)	0.07(0,0.46)	0.01(0,0.04)	0.18(0,0.96)	3.05(2.79,3.31)	<0.001
High processed meat	0(0,0)	0(0,0.01)	0(0,0)	0(0,0.01)	2.75(2.62,2.88)	<0.001	0(0,0)	0.01(0,0.1)	0(0,0.01)	0.03(0,0.19)	2.81(2.66,2.96)	<0.001
High sugar beverages	0(0,0)	0(0,0)	0(0,0)	0(0,0.01)	5.57(5.32,5.81)	<0.001	0(0,0)	0(0,0.03)	0(0,0)	0.02(0,0.11)	5.66(5.45,5.88)	<0.001
High sodium	0.07(0.01,0.19)	3.26(0.43,8.77)	0.17(0.01,0.52)	3.04(0.18,9.29)	-0.23(-0.31,-0.15)	<0.001	1.97(0.3,5.29)	79.44(11.59,211.52)	4.28(0.31,12.8)	65.12(4.38,195.04)	-0.65(-0.74,-0.56)	<0.001
Cameroon
Total dietary risk	0.33(0.14,0.59)	17.13(7.42,30.04)	0.9(0.39,1.65)	16.56(7.31,29.83)	-0.11(-0.41,0.19)	0.47	8.69(3.67,15.75)	355.26(152.53,631.71)	25.42(11,46.82)	342.52(152.15,619.89)	-0.12(-0.42,0.18)	0.43
Low fruits	0.12(0.05,0.23)	6.17(2.4,11.62)	0.41(0.16,0.78)	7.16(2.85,13.62)	0.51(0.13,0.9)	<0.05	3.23(1.25,6.22)	129.11(50.5,244.97)	12.2(4.69,23.73)	154.84(61.35,294.88)	0.64(0.17,1.12)	<0.05
Low vegetables	0.22(0.09,0.42)	10.98(4.37,20.88)	0.48(0.19,0.95)	8.83(3.5,17.13)	-0.71(-1.01,-0.41)	<0.001	5.74(2.25,11.23)	232.25(92.5,446.74)	13.6(5.27,27.08)	182.75(72.67,356.34)	-0.78(-1.09,-0.47)	<0.001
Low whole grains	0(0,0.01)	0.16(0,0.56)	0.01(0,0.04)	0.24(0.01,0.73)	1.38(0.87,1.88)	<0.001	0.03(0,0.17)	2.09(0,8.78)	0.23(0,0.92)	3.84(0.11,13.43)	1.96(1.44,2.48)	<0.001
High processed meat	0(0,0.01)	0.08(0,0.33)	0.01(0,0.03)	0.15(0,0.54)	2.18(1.66,2.7)	<0.001	0.02(0,0.1)	1.01(0,5.15)	0.16(0,0.81)	2.53(0.03,10.88)	2.98(2.37,3.59)	<0.001
High sugar beverages	0(0,0)	0(0,0.02)	0(0,0)	0.01(0,0.05)	3.86(3.39,4.33)	<0.001	0(0,0.01)	0.06(0,0.31)	0.02(0,0.09)	0.26(0,1.14)	4.76(4.16,5.37)	<0.001
High sodium	0.04(0,0.19)	2.13(0,10.01)	0.13(0,0.58)	2.59(0,11.24)	0.65(0.37,0.92)	<0.001	0.96(0,4.55)	42.06(-0.06,198.33)	3.26(-0.01,14.51)	50.36(-0.06,218.49)	0.59(0.34,0.85)	<0.001
Canada
Total dietary risk	0.38(0.18,0.6)	2.22(1.07,3.55)	1.36(0.63,2.24)	2.99(1.38,4.93)	0.93(0.3,1.56)	<0.05	7.14(3.59,11.22)	40.86(20.48,64.18)	21.42(10.04,35.02)	53.29(24.82,87.42)	0.84(0.38,1.29)	<0.001
Low fruits	0.18(0.09,0.3)	1.09(0.5,1.79)	0.65(0.26,1.14)	1.42(0.57,2.51)	0.9(0.17,1.63)	<0.05	3.62(1.73,5.84)	20.74(9.84,33.53)	10.31(4.32,17.94)	26.12(10.91,45.71)	0.73(0.3,1.16)	<0.001
Low vegetables	0.16(0.07,0.29)	0.97(0.43,1.7)	0.57(0.22,1.06)	1.26(0.5,2.34)	0.88(0.13,1.63)	<0.05	3.05(1.38,5.29)	17.48(7.89,30.41)	9.13(3.65,16.88)	22.82(9.08,42.54)	0.84(0.38,1.3)	<0.001
Low whole grains	0(0,0.01)	0.02(0,0.07)	0.02(0,0.05)	0.04(0,0.11)	2.7(2.14,3.26)	<0.001	0.03(0,0.14)	0.21(0,0.84)	0.22(0.02,0.64)	0.47(0.03,1.43)	2.67(2.12,3.22)	<0.001
High processed meat	0(0,0.01)	0.02(0,0.08)	0.02(0,0.07)	0.05(0,0.15)	3.43(2.73,4.13)	<0.001	0.04(0,0.17)	0.22(0,1.01)	0.29(0.02,0.97)	0.62(0.03,2.23)	3.47(2.83,4.12)	<0.001
High sugar beverages	0(0,0)	0(0,0.02)	0.01(0,0.02)	0.02(0,0.05)	5.36(4.67,6.06)	<0.001	0.01(0,0.03)	0.04(0,0.2)	0.09(0.01,0.32)	0.2(0.01,0.76)	5.45(4.8,6.11)	<0.001
High sodium	0.08(0,0.31)	0.47(0,1.79)	0.28(0,1.1)	0.62(0,2.42)	0.89(0.27,1.51)	<0.05	1.56(0,5.7)	8.79(0,32.28)	4.68(0.01,17.42)	11.67(0.04,42.87)	0.85(0.34,1.37)	<0.05
Central African Republic
Total dietary risk	0.07(0.03,0.13)	15.14(7.28,25.64)	0.14(0.06,0.26)	15.76(7.24,28.12)	0.13(0.02,0.24)	<0.05	2.26(1.08,3.86)	347.97(169.26,587.84)	4.58(2.09,8.41)	352.94(164.14,632.22)	0.05(-0.04,0.14)	0.27
Low fruits	0.04(0.02,0.07)	7.66(3.37,13.59)	0.08(0.03,0.15)	8.01(3.42,14.83)	0.16(0.08,0.24)	<0.001	1.2(0.52,2.15)	180.73(79.98,318.79)	2.49(1.03,4.8)	185.13(79.03,345.68)	0.08(-0.01,0.18)	0.09
Low vegetables	0.05(0.02,0.09)	9.26(4.02,16.75)	0.09(0.04,0.17)	9.41(3.85,17.79)	0.05(-0.06,0.16)	0.37	1.44(0.62,2.66)	217.72(95.11,394.6)	2.89(1.15,5.58)	216.39(88.93,409.56)	-0.01(-0.11,0.08)	0.78
Low whole grains	0(0,0)	0.22(0.01,0.69)	0(0,0.01)	0.21(0.01,0.63)	-0.19(-0.36,-0.03)	<0.05	0.03(0,0.1)	4.66(0.09,15.28)	0.06(0,0.2)	4.53(0.14,14.34)	-0.08(-0.24,0.08)	0.3
High processed meat	0(0,0)	0.08(0,0.29)	0(0,0)	0.08(0,0.26)	-0.12(-0.24,0.01)	0.07	0.01(0,0.05)	1.93(0.02,6.99)	0.03(0,0.1)	1.91(0.04,6.45)	-0.04(-0.19,0.1)	0.55
High sugar beverages	0(0,0)	0.01(0,0.05)	0(0,0)	0.01(0,0.05)	0.39(0.17,0.61)	<0.001	0(0,0.01)	0.31(0.01,1.18)	0.01(0,0.02)	0.36(0.01,1.31)	0.5(0.26,0.74)	<0.001
High sodium	0.01(0,0.03)	1.31(0,6.53)	0.01(0,0.06)	1.74(0,8.05)	0.92(0.74,1.11)	<0.001	0.14(0,0.75)	25.32(-0.07,131.85)	0.33(0,1.7)	32.05(-0.04,155.89)	0.76(0.63,0.89)	<0.001
Chad
Total dietary risk	0.14(0.06,0.24)	10.34(4.7,18.17)	0.32(0.14,0.6)	12.7(5.63,23.24)	0.68(0.51,0.84)	<0.001	3.38(1.51,6.03)	219.83(99.6,387.39)	8.82(3.84,16.41)	268.11(118.81,491.69)	0.68(0.42,0.93)	<0.001
Low fruits	0.08(0.03,0.15)	5.7(2.33,10.66)	0.18(0.07,0.35)	6.98(2.8,13.18)	0.67(0.51,0.83)	<0.001	1.92(0.76,3.69)	123.62(49.72,233.53)	5.08(1.98,9.92)	150.6(60.03,286.72)	0.67(0.41,0.93)	<0.001
Low vegetables	0.08(0.03,0.15)	5.66(2.28,10.84)	0.18(0.07,0.35)	6.9(2.72,13.41)	0.65(0.49,0.82)	<0.001	1.91(0.74,3.78)	122.97(48.48,239.17)	5(1.88,9.97)	148.62(57.75,290.73)	0.65(0.4,0.9)	<0.001
Low whole grains	0(0,0.01)	0.18(0.01,0.54)	0(0,0.01)	0.19(0.02,0.54)	0.31(0.21,0.41)	<0.001	0.04(0,0.14)	2.89(0.1,9.84)	0.1(0,0.34)	3.48(0.21,10.82)	0.64(0.48,0.8)	<0.001
High processed meat	0(0,0)	0.07(0,0.26)	0(0,0.01)	0.09(0.01,0.3)	0.76(0.69,0.84)	<0.001	0.02(0,0.08)	1.27(0.02,5.26)	0.06(0,0.22)	1.79(0.06,6.51)	1.15(1.04,1.26)	<0.001
High sugar beverages	0(0,0)	0(0,0.01)	0(0,0)	0.01(0,0.02)	2.91(2.78,3.04)	<0.001	0(0,0)	0.04(0,0.18)	0(0,0.02)	0.12(0.01,0.43)	3.25(3.06,3.43)	<0.001
High sodium	0.01(0,0.06)	0.97(0,4.54)	0.03(0,0.15)	1.35(0,6.09)	1.08(0.95,1.21)	<0.001	0.29(0,1.34)	19.44(-0.03,90.85)	0.78(0,3.61)	26.57(-0.03,120.57)	1.02(0.9,1.15)	<0.001
Chile
Total dietary risk	0.21(0.11,0.34)	4.43(2.34,7.03)	0.74(0.38,1.2)	5.13(2.63,8.32)	0.33(-0.42,1.1)	0.39	5.05(2.72,7.87)	93.45(50.68,145.16)	12.53(6.53,20.24)	88.72(46.05,143.39)	-0.27(-0.95,0.42)	0.44
Low fruits	0.11(0.05,0.18)	2.24(1.14,3.62)	0.34(0.17,0.57)	2.38(1.17,3.95)	0.06(-0.7,0.82)	0.88	2.74(1.38,4.45)	49.74(25.43,80.1)	6.09(3.07,10.07)	43.43(21.74,72.05)	-0.54(-1.21,0.14)	0.12
Low vegetables	0.09(0.04,0.15)	1.83(0.89,3.1)	0.27(0.12,0.48)	1.87(0.85,3.32)	-0.05(-0.79,0.7)	0.9	2.12(1.01,3.64)	39.03(18.89,66.42)	4.45(1.97,8)	31.48(13.9,56.84)	-0.82(-1.49,-0.14)	<0.05
Low whole grains	0(0,0.01)	0.08(0,0.22)	0.01(0,0.04)	0.1(0.01,0.27)	0.83(-0.04,1.7)	0.06	0.07(0,0.23)	1.35(0.02,4.32)	0.23(0.02,0.62)	1.64(0.11,4.44)	0.5(-0.31,1.32)	0.23
High processed meat	0(0,0.01)	0.04(0,0.17)	0.02(0,0.05)	0.13(0,0.37)	3.3(2.45,4.15)	<0.001	0.04(0,0.17)	0.75(0,3.32)	0.3(0,0.96)	2.15(0.02,6.89)	3.28(2.48,4.09)	<0.001
High sugar beverages	0(0,0)	0.01(0,0.04)	0.01(0,0.02)	0.04(0,0.11)	4.17(2.93,5.43)	<0.001	0.01(0,0.04)	0.18(0,0.82)	0.09(0,0.3)	0.65(0.01,2.15)	4.12(3.22,5.03)	<0.001
High sodium	0.06(0,0.18)	1.23(0.01,3.84)	0.22(0,0.7)	1.53(0.01,4.85)	0.58(-0.25,1.41)	0.17	1.3(0.01,4.02)	24.69(0.22,75.93)	3.69(0.03,11.58)	25.87(0.19,81.32)	0.07(-0.68,0.82)	0.86
China
Total dietary risk	13.47(5.85,24.05)	3.82(1.69,6.69)	23.88(8.9,46.24)	2.29(0.86,4.43)	-1.66(-1.91,-1.42)	<0.001	401.82(179.88,705.74)	90.66(41.18,156.57)	594.68(232.34,1117.96)	52.72(20.57,99.08)	-1.75(-1.87,-1.63)	<0.001
Low fruits	5.88(2.43,11.02)	1.72(0.73,3.16)	10.23(4.15,18.76)	1.02(0.42,1.87)	-1.7(-1.94,-1.45)	<0.001	176.27(73.63,327.27)	40.14(17.12,72.99)	242.47(101.73,436.56)	22.27(9.33,40.1)	-1.89(-2.01,-1.76)	<0.001
Low vegetables	4.16(1.66,7.95)	1.22(0.49,2.3)	1.36(0.22,3.73)	0.15(0.02,0.41)	-6.54(-6.93,-6.16)	<0.001	119.63(47.69,227.81)	27.77(11.24,52.15)	24.96(3.94,70.26)	2.5(0.4,6.99)	-7.49(-7.79,-7.19)	<0.001
Low whole grains	0.02(0,0.16)	0.01(0,0.07)	0.11(0,0.64)	0.01(0,0.07)	0.23(-0.34,0.82)	0.43	0.48(0,3.94)	0.18(0,1.16)	2(0.01,13.88)	0.21(0,1.34)	0.58(0.07,1.08)	<0.05
High processed meat	0(0,0.02)	0(0,0.01)	0.02(0,0.14)	0(0,0.01)	1.25(0.54,1.96)	<0.001	0.06(0,0.55)	0.02(0,0.17)	0.37(0,2.97)	0.04(0,0.29)	1.82(1.21,2.43)	<0.001
High sugar beverages	0(0,0)	0(0,0)	0.01(0,0.05)	0(0,0.01)	3.71(3.09,4.34)	<0.001	0.01(0,0.11)	0(0,0.03)	0.16(0,1.27)	0.02(0,0.13)	4.42(3.93,4.92)	<0.001
High sodium	6.75(1.45,16.15)	1.79(0.33,4.38)	15.05(2.72,36.87)	1.38(0.23,3.46)	-0.88(-1.12,-0.64)	<0.001	201.77(47.22,466.2)	44.4(9.7,103.77)	396.09(86.57,917.23)	33.92(7,79.86)	-0.88(-1.03,-0.73)	<0.001
Colombia
Total dietary risk	0.44(0.23,0.71)	5.34(2.84,8.55)	1.27(0.66,2.1)	4.13(2.17,6.78)	-1.04(-1.47,-0.6)	<0.001	11.88(6.39,18.87)	122(66.73,191.46)	27.66(15.16,44.18)	90.55(49.69,144.44)	-1.15(-1.63,-0.67)	<0.001
Low fruits	0.17(0.08,0.29)	2.03(0.97,3.44)	0.39(0.18,0.7)	1.27(0.6,2.24)	-1.66(-2.06,-1.26)	<0.001	4.96(2.37,8.55)	48.75(23.92,82.18)	8.9(4.26,15.57)	29.15(13.98,50.97)	-1.79(-2.14,-1.44)	<0.001
Low vegetables	0.22(0.11,0.39)	2.69(1.31,4.63)	0.62(0.31,1.05)	2.01(1.01,3.37)	-1.09(-1.51,-0.68)	<0.001	6.25(3.01,10.94)	62.82(31.21,107.79)	13.87(7.19,23.23)	45.41(23.55,76.04)	-1.12(-1.87,-0.37)	<0.05
Low whole grains	0(0,0.01)	0.04(0,0.14)	0.01(0,0.04)	0.04(0,0.12)	-0.37(-0.83,0.09)	0.12	0.07(0,0.27)	0.76(0,2.88)	0.24(0.01,0.78)	0.79(0.02,2.54)	-0.01(-0.79,0.78)	0.98
High processed meat	0(0,0)	0.01(0,0.04)	0(0,0.01)	0.01(0,0.05)	0.56(0.13,1)	<0.05	0.02(0,0.09)	0.21(0,0.92)	0.09(0,0.34)	0.3(0,1.1)	0.94(0.45,1.43)	<0.001
High sugar beverages	0(0,0)	0.01(0,0.03)	0(0,0.01)	0.01(0,0.05)	1.95(1.56,2.34)	<0.001	0.02(0,0.07)	0.15(0,0.67)	0.1(0,0.36)	0.32(0,1.19)	2.39(1.97,2.81)	<0.001
High sodium	0.18(0.02,0.46)	2.23(0.28,5.67)	0.58(0.08,1.43)	1.87(0.26,4.62)	-0.76(-1.21,-0.31)	<0.001	4.67(0.59,11.69)	50.04(6.54,123.59)	12.26(1.65,29.47)	40.1(5.4,96.42)	-0.89(-1.31,-0.48)	<0.001
Comoros
Total dietary risk	0.01(0,0.01)	9.31(4.3,16.36)	0.02(0.01,0.04)	10.1(4.89,17.58)	0.23(0.14,0.32)	<0.001	0.19(0.09,0.34)	188.07(89.7,330.01)	0.49(0.24,0.85)	191.12(94.98,332.79)	0.04(-0.13,0.21)	0.65
Low fruits	0(0,0)	2.86(1.2,5.38)	0.01(0,0.02)	3.71(1.58,7)	0.87(0.64,1.09)	<0.001	0.06(0.03,0.12)	59.68(25.84,111.33)	0.19(0.09,0.36)	73.36(32.62,137.49)	0.67(0.42,0.92)	<0.001
Low vegetables	0(0,0.01)	6.07(2.63,11.42)	0.01(0.01,0.03)	6.48(2.89,11.97)	0.18(0.08,0.28)	<0.001	0.13(0.06,0.25)	126.51(56.26,236.26)	0.33(0.15,0.61)	125.85(58.2,233.03)	-0.04(-0.23,0.16)	0.72
Low whole grains	0(0,0)	0.01(0,0.06)	0(0,0)	0.02(0,0.1)	1.62(1.52,1.73)	<0.001	0(0,0)	0.14(0,0.82)	0(0,0)	0.24(0,1.44)	1.8(1.63,1.97)	<0.001
High processed meat	0(0,0)	0(0,0.03)	0(0,0)	0.01(0,0.04)	1.5(1.34,1.66)	<0.001	0(0,0)	0.05(0,0.32)	0(0,0)	0.08(0,0.59)	1.74(1.52,1.96)	<0.001
High sugar beverages	0(0,0)	0(0,0.01)	0(0,0)	0(0,0.01)	1.78(1.58,1.99)	<0.001	0(0,0)	0.01(0,0.1)	0(0,0)	0.02(0,0.19)	2.08(1.79,2.37)	<0.001
High sodium	0(0,0.01)	3.06(0.1,9.04)	0.01(0,0.02)	2.58(0.03,8.53)	-0.54(-0.65,-0.43)	<0.001	0.05(0,0.17)	57.72(1.81,173.17)	0.1(0,0.35)	44.36(0.5,147.86)	-0.83(-0.98,-0.69)	<0.001
Congo
Total dietary risk	0.08(0.04,0.13)	17.78(8.23,29.79)	0.19(0.08,0.34)	17.64(7.83,30.56)	-0.01(-0.24,0.22)	0.94	2.25(1.07,3.84)	388.48(185.32,654.6)	5.43(2.48,9.71)	358.99(165.8,624.81)	-0.23(-0.44,-0.02)	<0.05
Low fruits	0.04(0.02,0.07)	8.87(3.83,15.61)	0.09(0.04,0.17)	8.36(3.51,15.09)	-0.17(-0.42,0.07)	0.17	1.19(0.52,2.14)	200.2(87.4,354.91)	2.79(1.19,5.23)	176.85(76.44,321.6)	-0.32(-0.5,-0.14)	<0.001
Low vegetables	0.05(0.02,0.09)	10.89(4.67,19.53)	0.12(0.05,0.23)	10.67(4.41,19.76)	-0.05(-0.28,0.18)	0.67	1.44(0.63,2.63)	243.63(106.43,439.92)	3.47(1.44,6.67)	223.25(94.74,416.97)	-0.26(-0.48,-0.04)	<0.05
Low whole grains	0(0,0)	0.16(0.01,0.51)	0(0,0.01)	0.17(0.01,0.5)	0.31(0.2,0.42)	<0.001	0.01(0,0.05)	2.67(0.07,9.76)	0.04(0,0.14)	2.98(0.12,9.67)	0.39(0.26,0.53)	<0.001
High processed meat	0(0,0)	0.06(0,0.23)	0(0,0)	0.07(0,0.24)	0.55(0.46,0.65)	<0.001	0.01(0,0.03)	1.09(0.01,4.63)	0.02(0,0.08)	1.33(0.03,4.89)	0.66(0.47,0.84)	<0.001
High sugar beverages	0(0,0)	0.01(0,0.04)	0(0,0)	0.02(0,0.06)	1.5(1.36,1.65)	<0.001	0(0,0.01)	0.19(0,0.86)	0(0,0.02)	0.32(0.01,1.25)	1.65(1.38,1.91)	<0.001
High sodium	0.01(0,0.03)	1.63(0,7.93)	0.02(0,0.09)	2.18(0,9.78)	0.95(0.77,1.14)	<0.001	0.14(0,0.77)	29.45(-0.06,149.48)	0.44(0,2.21)	36.2(-0.05,171.57)	0.68(0.48,0.88)	<0.001
Cook Islands
Total dietary risk	0(0,0)	1.72(0.66,3.48)	0(0,0)	2.08(0.79,4.13)	0.62(0.45,0.78)	<0.001	0(0,0.01)	46.72(19.91,86.12)	0.01(0,0.01)	53.23(23.04,98.88)	0.43(0.31,0.55)	<0.001
Low fruits	0(0,0)	0.65(0.22,1.4)	0(0,0)	0.7(0.23,1.51)	0.28(0.14,0.43)	<0.001	0(0,0)	18.26(6.86,36.22)	0(0,0.01)	18.78(6.84,38.01)	0.12(0.02,0.23)	<0.05
Low vegetables	0(0,0)	0.86(0.3,1.82)	0(0,0)	1.04(0.38,2.19)	0.62(0.46,0.78)	<0.001	0(0,0)	24.07(9.16,47.4)	0(0,0.01)	27.21(10.7,53.69)	0.41(0.3,0.52)	<0.001
Low whole grains	0(0,0)	0.02(0,0.08)	0(0,0)	0.05(0,0.14)	2.44(2.24,2.65)	<0.001	0(0,0)	0.55(0,2.2)	0(0,0)	1.1(0.02,3.48)	2.25(2.09,2.4)	<0.001
High processed meat	0(0,0)	0(0,0.02)	0(0,0)	0.01(0,0.03)	2.49(2.21,2.78)	<0.001	0(0,0)	0.11(0,0.51)	0(0,0)	0.22(0,0.89)	2.3(2.06,2.54)	<0.001
High sugar beverages	0(0,0)	0(0,0.02)	0(0,0)	0.01(0,0.05)	4.01(3.62,4.4)	<0.001	0(0,0)	0.12(0,0.6)	0(0,0)	0.37(0,1.53)	3.8(3.49,4.11)	<0.001
High sodium	0(0,0)	0.54(0.04,1.7)	0(0,0)	0.67(0.03,2.12)	0.63(0.39,0.87)	<0.001	0(0,0)	12.76(0.91,38.11)	0(0,0.01)	15.25(0.75,46.9)	0.59(0.42,0.76)	<0.001
Costa Rica
Total dietary risk	0.03(0.02,0.05)	3.6(1.93,5.71)	0.19(0.1,0.32)	6.32(3.27,10.34)	1.88(0.97,2.79)	<0.001	0.88(0.51,1.36)	89.04(51.84,135.88)	4.21(2.34,6.72)	138.72(77.26,220.96)	1.49(0.81,2.17)	<0.001
Low fruits	0.01(0.01,0.02)	1.11(0.56,1.88)	0.06(0.02,0.1)	1.85(0.78,3.33)	1.72(0.2,3.28)	<0.05	0.3(0.16,0.48)	28.65(15.41,46.61)	1.3(0.6,2.28)	43.09(20,75.28)	1.34(0.69,1.99)	<0.001
Low vegetables	0.02(0.01,0.03)	2.19(1.14,3.66)	0.11(0.06,0.19)	3.69(1.83,6.16)	1.71(0.79,2.63)	<0.001	0.56(0.31,0.93)	55.62(30.83,91.46)	2.47(1.31,4.09)	81.27(43.04,134.55)	1.22(0.54,1.91)	<0.001
Low whole grains	0(0,0)	0.05(0,0.15)	0(0,0.01)	0.08(0,0.23)	1.83(0.92,2.76)	<0.001	0.01(0,0.03)	1.01(0.01,3.4)	0.06(0,0.17)	1.82(0.05,5.45)	2(0.75,3.27)	<0.05
High processed meat	0(0,0)	0.01(0,0.05)	0(0,0)	0.03(0,0.09)	2.29(1.37,3.23)	<0.001	0(0,0.01)	0.3(0,1.2)	0.02(0,0.07)	0.64(0.01,2.2)	2.64(1.5,3.79)	<0.001
High sugar beverages	0(0,0)	0.01(0,0.05)	0(0,0)	0.03(0,0.11)	3.3(1.65,4.97)	<0.001	0(0,0.01)	0.29(0,1.26)	0.02(0,0.09)	0.8(0.02,2.84)	3.51(2.45,4.58)	<0.001
High sodium	0.01(0,0.03)	1.07(0.02,3.23)	0.06(0,0.18)	2.01(0.04,5.99)	2.09(1.24,2.96)	<0.001	0.24(0,0.71)	25.32(0.44,74.07)	1.3(0.03,3.79)	42.88(0.88,124.71)	1.76(1.07,2.45)	<0.001
Croatia
Total dietary risk	0.05(0.03,0.09)	1.87(0.96,3.1)	0.15(0.07,0.25)	2.65(1.32,4.53)	1.14(0.07,2.22)	<0.05	1.39(0.82,2.18)	45.04(26.37,71.09)	2.6(1.43,4.26)	50.68(27.85,83.04)	0.35(-0.42,1.12)	0.37
Low fruits	0.02(0.01,0.03)	0.68(0.35,1.15)	0.05(0.02,0.08)	0.85(0.39,1.54)	0.73(-0.33,1.8)	0.18	0.55(0.31,0.88)	17.77(10.08,28.46)	0.85(0.43,1.44)	17.09(8.7,29.33)	-0.16(-0.89,0.58)	0.67
Low vegetables	0.02(0.01,0.03)	0.58(0.28,1.05)	0.05(0.02,0.09)	0.88(0.39,1.63)	1.36(0.27,2.48)	<0.05	0.43(0.23,0.74)	14.09(7.48,24.23)	0.88(0.43,1.56)	17.51(8.53,31.12)	0.67(-0.13,1.46)	0.1
Low whole grains	0(0,0)	0.03(0,0.08)	0(0,0.01)	0.04(0.01,0.11)	1.04(-0.17,2.27)	0.09	0.02(0,0.06)	0.67(0.06,1.83)	0.04(0.01,0.1)	0.82(0.11,2.09)	0.6(-0.39,1.59)	0.24
High processed meat	0(0,0)	0.01(0,0.03)	0(0,0)	0.01(0,0.04)	1.32(-0.13,2.8)	0.07	0.01(0,0.02)	0.19(0.01,0.59)	0.01(0,0.03)	0.25(0.03,0.71)	0.87(-0.05,1.78)	0.06
High sugar beverages	0(0,0)	0.01(0,0.03)	0(0,0)	0.02(0,0.05)	2.64(1.49,3.8)	<0.001	0.01(0,0.02)	0.23(0.02,0.75)	0.02(0,0.05)	0.43(0.06,1.22)	2.15(1.31,3)	<0.001
High sodium	0.03(0.01,0.07)	1.12(0.29,2.4)	0.08(0.02,0.2)	1.52(0.31,3.5)	0.98(-0.15,2.12)	0.09	0.81(0.23,1.67)	26.26(7.29,54.44)	1.48(0.31,3.26)	28(5.73,62.21)	0.17(-0.64,0.99)	0.67
Cuba
Total dietary risk	0.13(0.07,0.21)	2.45(1.25,3.88)	0.41(0.2,0.69)	3.66(1.76,6.21)	1.43(0.79,2.08)	<0.001	3.73(2,5.81)	66.18(35.62,102.93)	8.52(4.19,14.18)	82.72(40.52,138.18)	0.82(0.26,1.39)	<0.05
Low fruits	0.06(0.03,0.1)	1.09(0.51,1.87)	0.17(0.07,0.32)	1.55(0.65,2.86)	1.27(0.65,1.9)	<0.001	1.82(0.87,3.04)	31.87(15.35,53.23)	3.76(1.6,6.8)	37.59(15.87,68.19)	0.64(0.07,1.21)	<0.05
Low vegetables	0.07(0.03,0.13)	1.37(0.64,2.38)	0.19(0.08,0.36)	1.72(0.72,3.22)	0.9(0.23,1.57)	<0.05	2.15(1.02,3.76)	38(18.09,66.24)	3.97(1.65,7.42)	38.43(15.73,72.5)	0.15(-0.43,0.73)	0.61
Low whole grains	0(0,0.01)	0.06(0,0.15)	0.01(0,0.03)	0.1(0.01,0.25)	1.83(1.15,2.51)	<0.001	0.08(0,0.21)	1.37(0.07,3.8)	0.22(0.02,0.6)	2.2(0.14,5.91)	1.59(1.03,2.16)	<0.001
High processed meat	0(0,0)	0.02(0,0.05)	0(0,0.01)	0.03(0,0.1)	2.28(1.83,2.73)	<0.001	0.03(0,0.08)	0.47(0.01,1.44)	0.09(0,0.25)	0.89(0.03,2.57)	2.1(1.57,2.64)	<0.001
High sugar beverages	0(0,0)	0.02(0,0.06)	0(0,0.01)	0.04(0,0.14)	3.22(2.41,4.03)	<0.001	0.03(0,0.11)	0.52(0.02,1.83)	0.12(0.01,0.37)	1.32(0.08,4.07)	3.01(2.18,3.84)	<0.001
High sodium	0.03(0,0.09)	0.48(0,1.76)	0.09(0,0.36)	0.81(0,3.2)	1.82(1.25,2.39)	<0.001	0.58(0,2.19)	10.61(-0.01,39.84)	1.76(0,7.08)	16.31(-0.02,65.98)	1.57(1.03,2.11)	<0.001
Cyprus
Total dietary risk	0.01(0.01,0.02)	6.37(3.14,10.97)	0.03(0.01,0.05)	3.44(1.66,5.97)	-1.97(-2.88,-1.05)	<0.001	0.26(0.14,0.43)	89.17(46.98,149.48)	0.52(0.28,0.84)	53.57(28.52,88.62)	-1.64(-2.33,-0.94)	<0.001
Low fruits	0.01(0,0.01)	2.47(1.06,4.55)	0.01(0.01,0.02)	1.39(0.57,2.73)	-1.84(-2.83,-0.84)	<0.001	0.1(0.05,0.17)	34.48(16.28,61.42)	0.22(0.11,0.4)	22.69(10.43,42.28)	-1.27(-1.69,-0.84)	<0.001
Low vegetables	0.01(0,0.01)	3.51(1.59,6.45)	0.02(0.01,0.03)	1.89(0.85,3.52)	-1.98(-2.9,-1.06)	<0.001	0.15(0.07,0.26)	49.45(23.65,88.75)	0.28(0.14,0.49)	28.82(14,52.02)	-1.74(-2.45,-1.02)	<0.001
Low whole grains	0(0,0)	0.12(0.01,0.32)	0(0,0)	0.07(0.01,0.19)	-1.76(-2.31,-1.21)	<0.001	0(0,0.01)	1.53(0.14,4.12)	0.01(0,0.02)	0.91(0.09,2.5)	-1.6(-2.02,-1.19)	<0.001
High processed meat	0(0,0)	0.13(0.01,0.36)	0(0,0)	0.08(0.01,0.22)	-1.57(-2.17,-0.98)	<0.001	0(0,0.01)	1.62(0.1,4.77)	0.01(0,0.03)	1.01(0.07,3.03)	-1.43(-1.86,-0.99)	<0.001
High sugar beverages	0(0,0)	0.03(0,0.09)	0(0,0)	0.01(0,0.05)	-2.17(-2.56,-1.77)	<0.001	0(0,0)	0.42(0.03,1.34)	0(0,0.01)	0.23(0.02,0.79)	-1.85(-2.07,-1.63)	<0.001
High sodium	0(0,0.01)	1.15(0,4.63)	0.01(0,0.02)	0.58(0,2.44)	-2.13(-2.67,-1.6)	<0.001	0.05(0,0.19)	16.27(-0.01,64.51)	0.1(0,0.37)	9.54(0,37.74)	-1.72(-2.4,-1.05)	<0.001
Czechia
Total dietary risk	0.13(0.07,0.21)	1.68(0.88,2.77)	0.2(0.1,0.33)	1.52(0.77,2.59)	-0.28(-1.09,0.55)	0.51	3.46(2.05,5.29)	47.05(27.96,71.89)	4.28(2.51,6.68)	36.19(21.19,56.61)	-0.82(-1.31,-0.32)	<0.05
Low fruits	0.05(0.03,0.09)	0.67(0.34,1.17)	0.08(0.04,0.14)	0.62(0.3,1.11)	-0.22(-0.99,0.57)	0.59	1.43(0.81,2.29)	19.75(11.18,31.72)	1.8(0.99,2.94)	15.76(8.61,25.88)	-0.69(-1.13,-0.26)	<0.05
Low vegetables	0.05(0.02,0.08)	0.61(0.3,1.11)	0.07(0.03,0.13)	0.56(0.26,1.05)	-0.22(-0.96,0.52)	0.55	1.27(0.69,2.16)	17.49(9.48,29.79)	1.6(0.82,2.78)	13.76(7.07,23.99)	-0.73(-1.17,-0.3)	<0.05
Low whole grains	0(0,0)	0.02(0,0.06)	0(0,0.01)	0.02(0,0.05)	-0.31(-1.09,0.49)	0.45	0.04(0,0.11)	0.53(0.04,1.48)	0.05(0.01,0.13)	0.44(0.05,1.14)	-0.62(-1.18,-0.04)	<0.05
High processed meat	0(0,0.01)	0.02(0,0.07)	0(0,0.01)	0.02(0,0.06)	-0.29(-1.06,0.48)	0.45	0.05(0,0.14)	0.64(0.02,1.98)	0.06(0.01,0.17)	0.56(0.05,1.52)	-0.5(-1.15,0.15)	0.13
High sugar beverages	0(0,0)	0.01(0,0.03)	0(0,0)	0.01(0,0.02)	0.35(-0.53,1.23)	0.44	0.02(0,0.06)	0.24(0.01,0.8)	0.03(0,0.08)	0.25(0.03,0.72)	0.23(-0.29,0.75)	0.39
High sodium	0.07(0.02,0.16)	0.97(0.25,2.1)	0.11(0.02,0.25)	0.82(0.16,1.92)	-0.52(-1.35,0.31)	0.22	1.95(0.54,3.98)	26.18(7.14,53.54)	2.24(0.47,4.97)	18.18(3.66,40.69)	-1.14(-1.64,-0.64)	<0.001
C么te d'Ivoire
Total dietary risk	0.2(0.09,0.35)	12.35(5.62,20.98)	0.64(0.29,1.13)	13.26(6.06,22.77)	0.24(0.14,0.33)	<0.001	6.18(2.77,10.72)	262.87(120.23,447.34)	18.46(8.23,32.92)	277.6(126.84,482.61)	0.19(0.05,0.32)	<0.05
Low fruits	0.09(0.04,0.16)	5.2(2.19,9.36)	0.29(0.12,0.54)	5.79(2.43,10.54)	0.36(0.29,0.44)	<0.001	2.8(1.14,5.13)	113.36(47.69,204.15)	8.72(3.53,16.23)	125.15(52.1,228.26)	0.33(0.19,0.46)	<0.001
Low vegetables	0.12(0.05,0.23)	7.2(2.92,13.16)	0.37(0.15,0.69)	7.52(3.16,13.7)	0.14(0.05,0.24)	<0.05	3.76(1.49,7.05)	156.18(63.57,286.16)	10.82(4.34,20.19)	159.85(66.63,292.28)	0.08(-0.05,0.22)	0.24
Low whole grains	0(0,0.01)	0.2(0.02,0.55)	0.01(0,0.03)	0.21(0.03,0.55)	0.14(0.06,0.23)	<0.001	0.06(0,0.21)	3.39(0.25,10.32)	0.23(0.01,0.7)	3.95(0.37,10.94)	0.48(0.36,0.61)	<0.001
High processed meat	0(0,0.01)	0.12(0.01,0.38)	0.01(0,0.02)	0.14(0.02,0.41)	0.6(0.52,0.68)	<0.001	0.04(0,0.17)	2.08(0.09,7.61)	0.19(0.01,0.66)	2.9(0.2,9.21)	1.09(0.97,1.22)	<0.001
High sugar beverages	0(0,0)	0.01(0,0.03)	0(0,0)	0.02(0,0.06)	2.27(2.08,2.47)	<0.001	0(0,0.02)	0.17(0.01,0.64)	0.03(0,0.1)	0.39(0.04,1.32)	2.79(2.56,3.01)	<0.001
High sodium	0.03(0,0.11)	1.75(0,7.36)	0.09(0,0.38)	1.97(0,8.47)	0.41(0.33,0.49)	<0.001	0.71(0,3.06)	34.76(-0.03,146.87)	2.18(-0.01,9.65)	37.88(-0.03,164.02)	0.29(0.15,0.43)	<0.001
Democratic People's Republic of Korea
Total dietary risk	0.21(0.08,0.44)	3(1.1,6.09)	0.5(0.19,1)	3.03(1.16,6.04)	0.03(-0.01,0.08)	0.17	6.86(2.74,13.06)	78.76(31.61,149.32)	14.16(5.85,26.61)	79.76(33.02,149.76)	0.03(0.01,0.06)	<0.05
Low fruits	0.09(0.03,0.18)	1.27(0.45,2.61)	0.21(0.08,0.42)	1.3(0.48,2.58)	0.1(0.04,0.16)	<0.05	2.89(1.11,5.58)	33.16(12.91,63.87)	6.12(2.39,11.65)	34.54(13.52,65.69)	0.13(0.1,0.16)	<0.001
Low vegetables	0.05(0.01,0.1)	0.71(0.22,1.55)	0.16(0.05,0.33)	0.96(0.32,2.05)	0.99(0.88,1.1)	<0.001	1.36(0.46,2.88)	16.71(5.69,34.87)	4.36(1.57,9.02)	24.7(8.83,51)	1.27(1.21,1.33)	<0.001
Low whole grains	0(0,0)	0.01(0,0.06)	0(0,0.01)	0.01(0,0.06)	0.64(0.54,0.74)	<0.001	0.01(0,0.06)	0.15(0,0.99)	0.03(0,0.2)	0.2(0,1.24)	0.99(0.9,1.07)	<0.001
High processed meat	0(0,0)	0(0,0.01)	0(0,0)	0(0,0.01)	0.74(0.57,0.9)	<0.001	0(0,0.01)	0.03(0,0.21)	0.01(0,0.04)	0.04(0,0.26)	1.05(0.94,1.17)	<0.001
High sugar beverages	0(0,0)	0(0,0)	0(0,0)	0(0,0)	0.77(0.68,0.86)	<0.001	0(0,0)	0(0,0.03)	0(0,0.01)	0(0,0.04)	1.06(0.94,1.18)	<0.001
High sodium	0.12(0.02,0.31)	1.59(0.25,4.26)	0.23(0.03,0.63)	1.39(0.17,3.81)	-0.44(-0.49,-0.39)	<0.001	3.86(0.8,9.42)	43.4(8.37,107.29)	6.49(0.98,16.97)	36.36(5.39,95.13)	-0.58(-0.63,-0.53)	<0.001
Democratic Republic of the Congo
Total dietary risk	0.78(0.38,1.36)	12.82(6.22,21.82)	2.13(0.97,3.81)	14.07(6.39,25.02)	0.28(0.16,0.4)	<0.001	22.74(11.21,39.13)	272.94(135.4,463.64)	61.41(28.98,108.63)	298.5(140.94,523.29)	0.28(0.15,0.41)	<0.001
Low fruits	0.36(0.16,0.65)	5.93(2.66,10.39)	1.16(0.48,2.15)	7.46(3.13,13.61)	0.72(0.59,0.86)	<0.001	10.96(4.91,19.33)	128.59(58.34,224.35)	34.34(14.64,64.01)	162.23(70.14,296.41)	0.73(0.57,0.88)	<0.001
Low vegetables	0.51(0.23,0.94)	8.25(3.66,14.87)	1.33(0.55,2.57)	8.65(3.57,16.44)	0.15(0.05,0.26)	<0.05	15.21(6.83,27.54)	179.11(81,321.33)	39.1(16.44,75.54)	186.55(79.29,354.8)	0.12(-0.01,0.24)	0.06
Low whole grains	0.02(0,0.05)	0.3(0.02,0.8)	0.04(0,0.11)	0.26(0.02,0.73)	-0.48(-0.63,-0.33)	<0.001	0.45(0.01,1.29)	5.83(0.29,16.08)	1.07(0.03,3.12)	5.22(0.24,15.03)	-0.37(-0.65,-0.09)	<0.05
High processed meat	0.01(0,0.03)	0.15(0.01,0.42)	0.02(0,0.05)	0.11(0.01,0.34)	-0.82(-0.99,-0.66)	<0.001	0.28(0.01,0.84)	3.25(0.12,9.46)	0.57(0.01,1.7)	2.54(0.08,7.58)	-0.82(-1.11,-0.53)	<0.001
High sugar beverages	0(0,0.01)	0.04(0,0.13)	0(0,0.01)	0.02(0,0.07)	-2.09(-2.35,-1.83)	<0.001	0.09(0,0.29)	0.93(0.04,3.08)	0.12(0,0.39)	0.48(0.02,1.63)	-2.09(-2.39,-1.79)	<0.001
High sodium	0.04(0,0.25)	0.68(0,4.31)	0.1(0,0.64)	0.71(0,4.49)	0.13(0.02,0.24)	<0.05	1.01(0,6.41)	13.36(0,84.41)	2.53(-0.01,16.47)	13.81(-0.02,88.83)	0.1(0.01,0.19)	<0.05
Denmark
Total dietary risk	0.03(0.02,0.05)	0.66(0.36,1.07)	0.13(0.07,0.2)	1.62(0.94,2.53)	2.93(2.02,3.84)	<0.001	1(0.62,1.51)	23.34(14.21,35.5)	2.11(1.27,3.24)	30.96(18.28,48.22)	0.96(0.22,1.7)	<0.05
Low fruits	0.02(0.01,0.03)	0.34(0.18,0.56)	0.05(0.03,0.09)	0.69(0.35,1.15)	2.31(1.49,3.14)	<0.001	0.54(0.32,0.84)	12.84(7.43,20.05)	0.9(0.47,1.5)	13.55(6.86,22.91)	0.21(-0.39,0.81)	0.5
Low vegetables	0.02(0.01,0.03)	0.32(0.16,0.55)	0.06(0.03,0.1)	0.74(0.4,1.28)	2.74(1.88,3.62)	<0.001	0.49(0.27,0.8)	11.47(6.26,18.97)	0.96(0.51,1.65)	13.98(7.27,24.53)	0.68(-0.03,1.39)	0.06
Low whole grains	0(0,0)	0.01(0,0.02)	0(0,0.01)	0.04(0,0.1)	6.06(4.98,7.16)	<0.001	0(0,0.02)	0.11(0,0.52)	0.04(0,0.12)	0.53(0.01,1.68)	5.14(4.42,5.87)	<0.001
High processed meat	0(0,0)	0.01(0,0.05)	0.01(0,0.02)	0.07(0,0.2)	5.81(4.68,6.95)	<0.001	0.01(0,0.06)	0.23(0,1.24)	0.08(0,0.26)	1.05(0.01,3.79)	4.89(4.22,5.57)	<0.001
High sugar beverages	0(0,0)	0(0,0.01)	0(0,0)	0.01(0,0.04)	6.22(5.11,7.33)	<0.001	0(0,0.01)	0.05(0,0.25)	0.02(0,0.05)	0.22(0,0.79)	5.12(4.56,5.68)	<0.001
High sodium	0.01(0,0.02)	0.11(0,0.45)	0.03(0,0.1)	0.33(0,1.23)	3.57(2.57,4.59)	<0.001	0.16(0,0.62)	3.74(-0.01,14.2)	0.45(0,1.63)	6.57(0,23.68)	1.83(0.99,2.69)	<0.001
Djibouti
Total dietary risk	0(0,0.01)	7.78(3.65,13.78)	0.02(0.01,0.04)	10.11(4.97,17.62)	0.85(0.71,0.99)	<0.001	0.11(0.06,0.2)	156.46(76.22,276.77)	0.61(0.3,1.11)	189.82(94.42,333.34)	0.58(0.46,0.71)	<0.001
Low fruits	0(0,0)	4.54(1.95,8.42)	0.01(0.01,0.03)	5.87(2.73,10.64)	0.82(0.74,0.9)	<0.001	0.07(0.03,0.14)	94.87(42.44,174.55)	0.39(0.18,0.74)	114.11(53.68,209.33)	0.57(0.52,0.62)	<0.001
Low vegetables	0(0,0)	4.03(1.7,7.74)	0.01(0,0.02)	4.93(2.24,9.23)	0.65(0.55,0.75)	<0.001	0.06(0.03,0.12)	83.11(36.17,158.84)	0.32(0.14,0.62)	94.26(42.52,177.87)	0.39(0.26,0.51)	<0.001
Low whole grains	0(0,0)	0.01(0,0.05)	0(0,0)	0.02(0,0.13)	3.66(3.56,3.76)	<0.001	0(0,0)	0.1(0,0.67)	0(0,0)	0.32(0,1.87)	3.92(3.79,4.06)	<0.001
High processed meat	0(0,0)	0(0,0.01)	0(0,0)	0.01(0,0.04)	4.41(4.29,4.54)	<0.001	0(0,0)	0.02(0,0.18)	0(0,0)	0.09(0,0.62)	4.69(4.53,4.85)	<0.001
High sugar beverages	0(0,0)	0(0,0)	0(0,0)	0(0,0.01)	6.74(6.45,7.04)	<0.001	0(0,0)	0(0,0.02)	0(0,0)	0.02(0,0.15)	7.04(6.71,7.36)	<0.001
High sodium	0(0,0)	2.29(0.07,7.09)	0(0,0.02)	2.37(0.03,7.88)	0.12(0,0.23)	<0.05	0.03(0,0.08)	43.18(1.28,133.58)	0.11(0,0.38)	40.44(0.43,137.13)	-0.21(-0.32,-0.1)	<0.001
Dominica
Total dietary risk	0(0,0)	7.09(3.3,12.48)	0(0,0.01)	10(4.48,18.01)	1.16(1.04,1.27)	<0.001	0.05(0.02,0.08)	151.62(72.84,263.55)	0.1(0.05,0.17)	218.75(101.91,391.87)	1.22(1.12,1.32)	<0.001
Low fruits	0(0,0)	0.77(0.26,1.62)	0(0,0)	0.95(0.15,2.48)	0.67(0.5,0.85)	<0.001	0.01(0,0.01)	17.13(6.92,33.02)	0.01(0,0.02)	22.59(4.86,55.98)	0.95(0.78,1.12)	<0.001
Low vegetables	0(0,0)	5(2.33,8.91)	0(0,0.01)	7.19(3.2,13.07)	1.21(1.09,1.33)	<0.001	0.04(0.02,0.06)	111.28(52.77,198.6)	0.07(0.03,0.13)	160.88(73.19,292.21)	1.21(1.12,1.31)	<0.001
Low whole grains	0(0,0)	0.11(0,0.34)	0(0,0)	0.19(0.01,0.51)	1.63(1.49,1.76)	<0.001	0(0,0)	2.19(0.04,7.23)	0(0,0.01)	4.05(0.12,11.66)	2(1.9,2.1)	<0.001
High processed meat	0(0,0)	0.03(0,0.1)	0(0,0)	0.05(0,0.16)	1.94(1.82,2.06)	<0.001	0(0,0)	0.61(0.01,2.32)	0(0,0)	1.28(0.02,4.14)	2.41(2.27,2.54)	<0.001
High sugar beverages	0(0,0)	0.02(0,0.08)	0(0,0)	0.05(0,0.18)	2.69(2.52,2.86)	<0.001	0(0,0)	0.53(0.01,2.24)	0(0,0)	1.43(0.04,5.12)	3.23(2.91,3.55)	<0.001
High sodium	0(0,0)	1.92(0,7.11)	0(0,0)	2.5(0,9.84)	0.87(0.77,0.96)	<0.001	0.01(0,0.04)	35.77(0.02,136.49)	0.02(0,0.09)	49.11(-0.04,197.3)	1.03(0.92,1.14)	<0.001
Dominican Republic
Total dietary risk	0.09(0.04,0.16)	5.33(2.52,9.27)	0.33(0.14,0.6)	6.12(2.57,11.09)	0.55(0.07,1.04)	<0.05	2.71(1.3,4.63)	123.93(59.93,210.57)	8.36(3.64,15.2)	146.96(64.1,266.7)	0.59(0.09,1.08)	<0.05
Low fruits	0.02(0.01,0.05)	1.39(0.54,2.68)	0.06(0.02,0.14)	1.06(0.28,2.51)	-0.78(-1.31,-0.25)	<0.05	0.81(0.34,1.48)	34.51(14.45,63.77)	1.64(0.48,3.73)	28.01(8.14,63.96)	-0.63(-1.13,-0.14)	<0.05
Low vegetables	0.07(0.03,0.12)	3.71(1.65,6.69)	0.24(0.1,0.44)	4.38(1.8,8.19)	0.66(0.17,1.15)	<0.05	2.02(0.9,3.67)	90.5(40.82,162.16)	6.2(2.61,11.69)	108.52(45.85,203.9)	0.62(0.21,1.03)	<0.05
Low whole grains	0(0,0)	0.03(0,0.14)	0(0,0.01)	0.07(0,0.23)	2.59(2.13,3.05)	<0.001	0.01(0,0.04)	0.45(0,2.34)	0.07(0,0.28)	1.3(0.01,5.09)	3.55(3.15,3.95)	<0.001
High processed meat	0(0,0)	0.01(0,0.04)	0(0,0)	0.02(0,0.08)	3.4(3,3.8)	<0.001	0(0,0.01)	0.11(0,0.69)	0.02(0,0.11)	0.42(0,1.88)	4.48(4.12,4.83)	<0.001
High sugar beverages	0(0,0)	0(0,0.02)	0(0,0)	0.01(0,0.06)	4.99(4.6,5.39)	<0.001	0(0,0.01)	0.05(0,0.36)	0.02(0,0.1)	0.33(0,1.66)	6.1(5.77,6.43)	<0.001
High sodium	0.02(0,0.07)	1.16(0,4.27)	0.07(0,0.29)	1.35(0,5.53)	0.56(0,1.12)	<0.05	0.41(0,1.64)	21.87(-0.02,83.88)	1.54(0,6.5)	27.88(-0.06,117.22)	0.87(0.33,1.41)	<0.05
Ecuador
Total dietary risk	0.19(0.08,0.33)	7.5(3.27,12.98)	1.13(0.47,2.07)	13.59(5.67,24.88)	1.85(1.15,2.56)	<0.001	4.63(2,7.99)	156.4(68.11,269.15)	23.36(9.76,43.5)	264.7(110.85,491.13)	1.64(0.87,2.42)	<0.001
Low fruits	0.03(0.01,0.06)	1.07(0.33,2.26)	0.22(0.05,0.5)	2.56(0.64,5.94)	2.78(1.9,3.67)	<0.001	0.73(0.25,1.48)	23.07(7.72,46.96)	4.99(1.35,11.25)	55.4(14.82,125.36)	2.81(1.97,3.66)	<0.001
Low vegetables	0.14(0.06,0.27)	5.55(2.18,10.52)	0.81(0.31,1.59)	9.74(3.75,19.05)	1.75(1.04,2.47)	<0.001	3.58(1.38,6.74)	119.34(46.6,224.2)	16.77(6.38,33.23)	189.97(72.61,375.25)	1.44(0.69,2.2)	<0.001
Low whole grains	0(0,0.01)	0.15(0,0.42)	0.02(0,0.06)	0.27(0.02,0.73)	1.82(1,2.65)	<0.001	0.07(0,0.23)	2.56(0.05,8.04)	0.45(0.02,1.28)	5.12(0.25,14.54)	2.21(1.44,2.98)	<0.001
High processed meat	0(0,0)	0.03(0,0.1)	0.01(0,0.02)	0.07(0,0.21)	2.67(1.92,3.43)	<0.001	0.02(0,0.08)	0.66(0,2.45)	0.15(0,0.5)	1.67(0.03,5.5)	2.99(2.07,3.93)	<0.001
High sugar beverages	0(0,0)	0.05(0,0.18)	0.01(0,0.03)	0.11(0.01,0.37)	2.59(2.06,3.12)	<0.001	0.03(0,0.14)	1.08(0,4.4)	0.24(0.01,0.81)	2.66(0.07,8.94)	3.01(2.27,3.75)	<0.001
High sodium	0.05(0,0.18)	2.1(0.02,7.02)	0.29(0,1.06)	3.53(0.02,12.72)	1.61(0.75,2.47)	<0.001	1.14(0,3.9)	40.93(0.25,138.32)	5.82(0.02,21.2)	66.42(0.27,241.2)	1.51(0.83,2.19)	<0.001
Egypt
Total dietary risk	0.82(0.31,1.67)	8.4(3.12,17)	1.45(0.51,3.15)	6.27(2.2,13.32)	-0.94(-1.22,-0.66)	<0.001	20.52(7.72,40.97)	155.47(58.84,310.24)	36.46(12.74,78.55)	116.95(41.29,249.59)	-0.9(-1.04,-0.77)	<0.001
Low fruits	0.61(0.22,1.26)	5.9(2.11,12.18)	1.04(0.35,2.13)	4.43(1.47,9.27)	-0.86(-1.08,-0.63)	<0.001	15.75(5.77,32.3)	114.18(41.82,233.3)	26.96(9.33,54.38)	84.36(28.86,172.42)	-0.94(-1.07,-0.81)	<0.001
Low vegetables	0.17(0.04,0.43)	2.07(0.48,5.14)	0.06(0,0.27)	0.43(0,1.91)	-4.95(-5.62,-4.29)	<0.001	3.65(0.88,9.27)	32.74(7.81,81.72)	0.92(0,4.8)	5.35(0.03,24.91)	-5.7(-6.26,-5.14)	<0.001
Low whole grains	0.01(0,0.05)	0.19(0,0.66)	0.06(0,0.18)	0.3(0.02,0.86)	1.56(0.79,2.33)	<0.001	0.21(0,0.96)	2.47(0,9.67)	1.28(0.03,4.16)	4.93(0.25,14.76)	2.36(2.05,2.67)	<0.001
High processed meat	0(0,0.01)	0.03(0,0.14)	0.02(0,0.05)	0.07(0,0.22)	2.58(1.94,3.23)	<0.001	0.04(0,0.22)	0.44(0,2.11)	0.36(0,1.36)	1.26(0.01,4.22)	3.49(2.44,4.56)	<0.001
High sugar beverages	0(0,0)	0.01(0,0.06)	0.01(0,0.03)	0.05(0,0.15)	4.55(3.64,5.47)	<0.001	0.01(0,0.08)	0.16(0,0.82)	0.23(0,0.9)	0.81(0.01,2.78)	5.62(4.8,6.45)	<0.001
High sodium	0.08(0,0.49)	0.73(0,4.51)	0.29(0,1.7)	1.07(0,6.59)	1.25(1.08,1.41)	<0.001	2.14(-0.01,12.23)	15.21(-0.02,89.71)	7.24(-0.02,41.38)	21.79(-0.03,129.27)	1.18(0.99,1.37)	<0.001
El Salvador
Total dietary risk	0.1(0.05,0.18)	6.5(3.25,11.43)	0.59(0.28,1.01)	16.61(8.01,28.38)	3.11(2.38,3.85)	<0.001	2.77(1.44,4.68)	163.43(85.53,276.26)	13.17(6.43,22.58)	385.21(188.4,660.72)	2.86(2.59,3.14)	<0.001
Low fruits	0.05(0.02,0.09)	3.09(1.4,5.77)	0.27(0.12,0.48)	7.65(3.41,13.61)	3.01(2.28,3.74)	<0.001	1.4(0.65,2.53)	81.08(38.1,146.03)	6.36(2.84,11.43)	186.16(83.27,334.31)	2.82(2.54,3.1)	<0.001
Low vegetables	0.06(0.03,0.11)	3.78(1.73,7.01)	0.31(0.14,0.55)	8.64(3.86,15.49)	2.84(2.39,3.3)	<0.001	1.68(0.79,3.04)	97.95(46.32,176.9)	6.94(3.08,12.55)	202.69(90.13,366.16)	2.39(2.11,2.67)	<0.001
Low whole grains	0(0,0)	0.05(0,0.19)	0.01(0,0.02)	0.18(0,0.57)	4.34(3.63,5.06)	<0.001	0.02(0,0.07)	1.05(0,4.29)	0.14(0,0.45)	4(0.05,13.16)	4.39(3.64,5.16)	<0.001
High processed meat	0(0,0)	0.02(0,0.07)	0(0,0.01)	0.06(0,0.22)	4.71(3.9,5.53)	<0.001	0.01(0,0.03)	0.36(0,1.75)	0.05(0,0.19)	1.55(0.01,5.69)	4.81(4.08,5.55)	<0.001
High sugar beverages	0(0,0)	0.01(0,0.04)	0(0,0.01)	0.05(0,0.2)	6.08(5.22,6.94)	<0.001	0(0,0.02)	0.22(0,1.14)	0.05(0,0.18)	1.36(0.01,5.36)	5.97(5.18,6.76)	<0.001
High sodium	0.03(0,0.09)	1.76(0.03,5.56)	0.17(0,0.53)	4.83(0.09,15.1)	3.5(3.02,3.98)	<0.001	0.69(0.01,2.12)	42.08(0.77,128.64)	3.69(0.07,11.47)	108.43(2.18,336.98)	3.16(2.87,3.46)	<0.001
Equatorial Guinea
Total dietary risk	0.01(0.01,0.02)	14.01(6.68,24.11)	0.03(0.01,0.06)	15.64(6.14,28.47)	0.37(0.14,0.6)	<0.05	0.34(0.16,0.59)	316.45(151.89,544.89)	0.92(0.39,1.73)	307.37(128.88,564.59)	-0.09(-0.38,0.21)	0.56
Low fruits	0.01(0,0.01)	6.97(3.02,12.58)	0.01(0,0.03)	5.52(1.77,11.15)	-0.74(-1.04,-0.44)	<0.001	0.18(0.07,0.32)	161.89(69.99,291.46)	0.37(0.13,0.76)	113.57(38.47,230.36)	-1.13(-1.47,-0.79)	<0.001
Low vegetables	0.01(0,0.01)	8.58(3.71,15.64)	0.02(0.01,0.04)	9.96(3.8,19.39)	0.5(0.25,0.75)	<0.001	0.22(0.09,0.4)	198.69(85.77,363.48)	0.61(0.24,1.23)	200.55(79.9,391.84)	0.06(-0.43,0.55)	0.81
Low whole grains	0(0,0)	0.21(0.01,0.66)	0(0,0)	0.34(0.03,0.94)	1.55(1.15,1.96)	<0.001	0(0,0.01)	3.85(0.11,13.16)	0.02(0,0.06)	6.49(0.4,18.46)	1.71(1.18,2.24)	<0.001
High processed meat	0(0,0)	0.09(0,0.3)	0(0,0)	0.21(0.02,0.6)	2.84(2.46,3.23)	<0.001	0(0,0.01)	1.8(0.03,6.6)	0.01(0,0.04)	4.43(0.26,12.65)	2.98(2.74,3.22)	<0.001
High sugar beverages	0(0,0)	0.01(0,0.05)	0(0,0)	0.11(0.01,0.36)	7.29(6.76,7.83)	<0.001	0(0,0)	0.26(0.01,1.07)	0.01(0,0.03)	2.56(0.18,8.43)	7.58(6.9,8.26)	<0.001
High sodium	0(0,0)	1.25(0,6.29)	0(0,0.02)	2.21(0,9.97)	1.87(1.72,2.02)	<0.001	0.02(0,0.12)	23.65(-0.07,123.99)	0.08(0,0.41)	35.76(-0.02,167.21)	1.37(1.19,1.54)	<0.001
Eritrea
Total dietary risk	0.04(0.02,0.07)	8.15(3.61,14.93)	0.1(0.04,0.19)	9.39(4.12,17.98)	0.45(0.33,0.57)	<0.001	1.19(0.54,2.21)	183.79(84.33,334.64)	2.8(1.25,5.5)	188.19(85.01,361.56)	0.05(-0.08,0.19)	0.45
Low fruits	0.02(0.01,0.04)	4.26(1.69,8.35)	0.05(0.02,0.11)	4.78(1.91,9.64)	0.36(0.22,0.51)	<0.001	0.69(0.27,1.37)	100.37(40.44,195.58)	1.59(0.63,3.29)	100.22(40.55,202.92)	-0.03(-0.2,0.15)	0.75
Low vegetables	0.02(0.01,0.05)	4.9(1.93,9.81)	0.06(0.02,0.13)	5.62(2.22,11.32)	0.43(0.31,0.56)	<0.001	0.77(0.3,1.56)	114.13(46.13,228.18)	1.81(0.71,3.76)	116.38(46.73,235.8)	0.04(-0.1,0.18)	0.6
Low whole grains	0(0,0)	0(0,0.02)	0(0,0)	0.01(0,0.06)	3.87(3.67,4.06)	<0.001	0(0,0)	0.04(0,0.23)	0(0,0.01)	0.12(0,0.86)	4.07(3.88,4.26)	<0.001
High processed meat	0(0,0)	0(0,0.01)	0(0,0)	0(0,0.02)	4.3(4.25,4.36)	<0.001	0(0,0)	0.01(0,0.07)	0(0,0)	0.04(0,0.33)	4.48(4.26,4.69)	<0.001
High sugar beverages	0(0,0)	0(0,0)	0(0,0)	0(0,0.01)	5.75(5.41,6.09)	<0.001	0(0,0)	0(0,0.01)	0(0,0)	0.01(0,0.08)	5.9(5.49,6.3)	<0.001
High sodium	0.01(0,0.03)	2.4(0.07,7.54)	0.02(0,0.07)	2.23(0.02,7.66)	-0.25(-0.36,-0.14)	<0.001	0.27(0.01,0.88)	49.97(1.46,156.95)	0.48(0,1.72)	40.14(0.38,138.94)	-0.73(-0.86,-0.6)	<0.001
Estonia
Total dietary risk	0.01(0.01,0.01)	0.87(0.47,1.42)	0.06(0.03,0.09)	3.13(1.92,4.73)	4.3(3.55,5.06)	<0.001	0.38(0.23,0.59)	36.52(21.92,56.2)	1.01(0.64,1.46)	65.48(41.62,95.28)	1.94(1.48,2.4)	<0.001
Low fruits	0.01(0,0.01)	0.53(0.27,0.9)	0.03(0.02,0.05)	1.85(1.03,2.95)	4.19(3.45,4.93)	<0.001	0.24(0.13,0.38)	22.86(12.75,36.66)	0.61(0.36,0.94)	40.57(23.83,62.47)	1.91(1.44,2.37)	<0.001
Low vegetables	0(0,0.01)	0.45(0.22,0.78)	0.03(0.01,0.04)	1.36(0.69,2.35)	3.69(2.71,4.69)	<0.001	0.2(0.11,0.34)	19(10.12,32.14)	0.43(0.22,0.72)	27.11(13.99,45.89)	1.17(0.72,1.62)	<0.001
Low whole grains	0(0,0)	0(0,0.02)	0(0,0)	0.04(0,0.12)	8.28(7.41,9.15)	<0.001	0(0,0.01)	0.13(0,0.68)	0.01(0,0.04)	0.77(0.03,2.3)	5.99(5.51,6.47)	<0.001
High processed meat	0(0,0)	0.01(0,0.09)	0(0,0.01)	0.16(0,0.5)	8.26(7.47,9.06)	<0.001	0.01(0,0.04)	0.5(0,3.51)	0.05(0,0.17)	3.11(0.05,11.44)	6.12(5.52,6.73)	<0.001
High sugar beverages	0(0,0)	0(0,0)	0(0,0)	0.01(0,0.04)	9.47(8.55,10.41)	<0.001	0(0,0)	0.03(0,0.19)	0(0,0.01)	0.23(0.01,0.91)	7.1(6.27,7.93)	<0.001
High sodium	0(0,0)	0.06(0,0.31)	0(0,0.02)	0.22(0,1.22)	4.46(3.71,5.23)	<0.001	0.02(0,0.12)	2.24(-0.01,11.41)	0.07(0,0.39)	4.78(-0.01,24.76)	2.53(1.95,3.11)	<0.001
Eswatini
Total dietary risk	0.02(0.01,0.03)	13.21(6.05,23.06)	0.05(0.02,0.08)	17.69(7.88,31.9)	0.97(0.77,1.18)	<0.001	0.47(0.21,0.82)	288.52(133.28,502.47)	1.36(0.58,2.53)	406.38(179.42,739.79)	1.19(0.84,1.54)	<0.001
Low fruits	0.01(0,0.02)	6.99(2.88,12.68)	0.02(0.01,0.05)	9.02(3.71,17.17)	0.85(0.64,1.07)	<0.001	0.26(0.1,0.48)	155.56(64.38,284.26)	0.72(0.28,1.43)	211.04(86.08,407.81)	1.04(0.68,1.4)	<0.001
Low vegetables	0.01(0,0.02)	7.6(3.14,14.38)	0.03(0.01,0.05)	10.53(4.29,20.39)	1.08(0.85,1.32)	<0.001	0.28(0.11,0.53)	168.39(69.44,319.24)	0.83(0.32,1.69)	245.54(98.51,484.07)	1.27(1,1.54)	<0.001
Low whole grains	0(0,0)	0.12(0.01,0.35)	0(0,0)	0.19(0.02,0.52)	1.56(1.4,1.71)	<0.001	0(0,0.01)	2.08(0.12,6.73)	0.01(0,0.04)	3.97(0.31,11.23)	2.13(1.91,2.36)	<0.001
High processed meat	0(0,0)	0.04(0,0.12)	0(0,0)	0.07(0,0.2)	2.01(1.81,2.22)	<0.001	0(0,0)	0.69(0.02,2.51)	0(0,0.02)	1.57(0.06,4.83)	2.72(2.47,2.98)	<0.001
High sugar beverages	0(0,0)	0.02(0,0.06)	0(0,0)	0.03(0,0.09)	2.13(1.91,2.36)	<0.001	0(0,0)	0.28(0.01,1.11)	0(0,0.01)	0.66(0.04,2.33)	2.89(2.58,3.21)	<0.001
High sodium	0(0,0.01)	1.14(0,5.77)	0(0,0.02)	1.34(0,7.31)	0.56(0.3,0.82)	<0.001	0.04(0,0.2)	26.17(-0.06,125.96)	0.11(0,0.55)	31.89(-0.06,167.87)	0.65(0.43,0.88)	<0.001
Ethiopia
Total dietary risk	1.75(0.76,3.04)	20.65(9.12,35.73)	2.56(1.21,4.33)	13.37(6.3,22.62)	-1.39(-1.55,-1.23)	<0.001	46.33(20.04,81.73)	437.87(192.71,761.31)	59.37(28.42,100.25)	256.67(123.59,430.16)	-1.71(-1.86,-1.57)	<0.001
Low fruits	1.03(0.39,2)	11.85(4.55,22.99)	1.52(0.63,2.79)	7.81(3.23,14.33)	-1.34(-1.49,-1.19)	<0.001	27.49(10.19,54.36)	255.75(96.9,498.89)	36.17(15.19,66.18)	153.24(64.82,278.24)	-1.64(-1.78,-1.51)	<0.001
Low vegetables	0.98(0.36,1.92)	11.31(4.25,22.08)	1.41(0.58,2.67)	7.29(3.02,13.81)	-1.41(-1.56,-1.26)	<0.001	26.08(9.55,52.28)	243.33(90.84,480.28)	33.4(13.71,63.24)	142.14(59.29,266.37)	-1.73(-1.86,-1.59)	<0.001
Low whole grains	0(0,0)	0(0,0.04)	0(0,0.01)	0(0,0.03)	-0.4(-0.95,0.16)	0.16	0(0,0.03)	0.05(0,0.54)	0.01(0,0.08)	0.04(0,0.44)	-0.58(-1.08,-0.08)	<0.05
High processed meat	0(0,0)	0(0,0.01)	0(0,0)	0(0,0.01)	0.45(-0.03,0.93)	0.07	0(0,0)	0.01(0,0.08)	0(0,0.02)	0.01(0,0.09)	0.47(-0.23,1.18)	0.19
High sugar beverages	0(0,0)	0(0,0)	0(0,0)	0(0,0)	2.48(1.65,3.31)	<0.001	0(0,0)	0(0,0.01)	0(0,0)	0(0,0.02)	2.6(1.9,3.29)	<0.001
High sodium	0.45(0.02,1.44)	5.48(0.21,17.31)	0.53(0.01,1.74)	2.86(0.05,9.5)	-2.05(-2.23,-1.87)	<0.001	10.91(0.43,35.02)	110.19(4.34,349.4)	10.67(0.18,35.66)	51.54(0.89,170.49)	-2.4(-2.57,-2.24)	<0.001
Fiji
Total dietary risk	0(0,0.01)	2.95(1.11,6.22)	0.02(0.01,0.03)	5.1(2.06,10)	1.86(1.57,2.14)	<0.001	0.16(0.07,0.31)	79.39(33.24,151.49)	0.49(0.21,0.91)	120.18(52.75,223.31)	1.38(1.07,1.69)	<0.001
Low fruits	0(0,0)	1.44(0.49,3.11)	0.01(0,0.02)	2.49(0.95,4.98)	1.86(1.58,2.15)	<0.001	0.08(0.03,0.17)	40.13(15.11,79.85)	0.25(0.1,0.49)	60.4(24.88,116.46)	1.37(1.14,1.59)	<0.001
Low vegetables	0(0,0)	1.37(0.46,3.01)	0.01(0,0.02)	2.27(0.83,4.72)	1.71(1.43,1.99)	<0.001	0.08(0.03,0.16)	38.09(14.17,77.52)	0.22(0.09,0.45)	54.28(21.38,108.5)	1.18(0.96,1.41)	<0.001
Low whole grains	0(0,0)	0.02(0,0.11)	0(0,0)	0.09(0,0.31)	4.19(3.84,4.55)	<0.001	0(0,0)	0.53(0,2.62)	0.01(0,0.02)	1.71(0,6.43)	3.94(3.66,4.22)	<0.001
High processed meat	0(0,0)	0(0,0.02)	0(0,0)	0.01(0,0.06)	3.84(3.39,4.28)	<0.001	0(0,0)	0.09(0,0.56)	0(0,0.01)	0.25(0,1.32)	3.45(3.08,3.82)	<0.001
High sugar beverages	0(0,0)	0(0,0.01)	0(0,0)	0.01(0,0.06)	5.12(4.65,5.6)	<0.001	0(0,0)	0.06(0,0.39)	0(0,0.01)	0.24(0,1.42)	4.78(4.44,5.13)	<0.001
High sodium	0(0,0)	0.83(0.05,2.62)	0(0,0.01)	1.46(0.06,4.6)	1.91(1.64,2.19)	<0.001	0.03(0,0.1)	18.72(1.22,58.25)	0.12(0.01,0.36)	30.76(1.45,95.32)	1.61(1.32,1.89)	<0.001
Finland
Total dietary risk	0.01(0,0.01)	0.16(0.08,0.28)	0.03(0.02,0.05)	0.31(0.17,0.52)	2.28(1.64,2.93)	<0.001	0.46(0.26,0.75)	12.43(7.02,20.3)	0.98(0.57,1.55)	14.29(7.95,23.49)	0.48(0.3,0.66)	<0.001
Low fruits	0(0,0.01)	0.08(0.04,0.14)	0.01(0.01,0.03)	0.16(0.08,0.27)	2.35(1.71,2.99)	<0.001	0.24(0.13,0.4)	6.56(3.54,10.92)	0.51(0.28,0.86)	7.76(4.03,13.46)	0.57(0.39,0.74)	<0.001
Low vegetables	0(0,0.01)	0.08(0.04,0.14)	0.01(0.01,0.03)	0.15(0.08,0.27)	2.2(1.58,2.82)	<0.001	0.24(0.12,0.41)	6.36(3.29,11.1)	0.46(0.25,0.81)	6.74(3.4,12.27)	0.21(0.04,0.38)	<0.05
Low whole grains	0(0,0)	0(0,0.01)	0(0,0)	0.01(0,0.02)	1.83(0.81,2.85)	<0.001	0.01(0,0.02)	0.15(0,0.53)	0.01(0,0.04)	0.19(0.01,0.61)	0.78(0.55,1.01)	<0.001
High processed meat	0(0,0)	0(0,0.01)	0(0,0)	0.01(0,0.02)	2.15(1.08,3.23)	<0.001	0.01(0,0.03)	0.21(0,0.9)	0.02(0,0.07)	0.3(0.01,1.11)	1.28(0.89,1.67)	<0.001
High sugar beverages	0(0,0)	0(0,0)	0(0,0)	0(0,0.01)	2.86(2.18,3.53)	<0.001	0(0,0.01)	0.05(0,0.21)	0.01(0,0.02)	0.09(0,0.33)	2.07(1.59,2.55)	<0.001
High sodium	0(0,0)	0.02(0,0.1)	0(0,0.02)	0.05(0,0.19)	2.45(1.86,3.04)	<0.001	0.07(0,0.27)	1.86(0,7.21)	0.16(0,0.6)	2.34(0,8.72)	0.78(0.6,0.97)	<0.001
France
Total dietary risk	0.81(0.44,1.29)	1.67(0.9,2.66)	2.01(1.22,2.89)	1.73(1.06,2.48)	0.2(-0.33,0.74)	0.46	14.11(8.54,21.23)	30.25(18.16,45.64)	29.54(18.52,42.05)	31.96(20.02,46.06)	0.23(-0.26,0.73)	0.36
Low fruits	0.43(0.22,0.7)	0.88(0.45,1.46)	1.01(0.55,1.58)	0.87(0.48,1.36)	0.02(-0.63,0.66)	0.96	7.69(4.38,12.03)	16.68(9.38,26.25)	15.19(8.71,23.54)	16.91(9.72,26.41)	0.1(-0.4,0.61)	0.69
Low vegetables	0.37(0.19,0.64)	0.77(0.38,1.32)	0.95(0.53,1.53)	0.82(0.46,1.31)	0.27(-0.39,0.92)	0.43	6.45(3.45,10.72)	13.82(7.34,23.15)	14.03(7.79,22.51)	15.31(8.41,24.96)	0.39(-0.14,0.92)	0.15
Low whole grains	0.01(0,0.04)	0.03(0,0.09)	0.05(0,0.12)	0.04(0,0.1)	1.01(0.23,1.79)	<0.05	0.2(0,0.69)	0.41(0,1.45)	0.58(0.03,1.61)	0.55(0.02,1.62)	1.06(0.62,1.51)	<0.001
High processed meat	0.02(0,0.08)	0.05(0,0.17)	0.08(0,0.23)	0.07(0,0.2)	1.21(0.42,2)	<0.05	0.33(0,1.29)	0.69(0,2.78)	1.05(0.02,3.33)	1.04(0.01,3.57)	1.36(0.82,1.9)	<0.001
High sugar beverages	0(0,0.01)	0.01(0,0.03)	0.01(0,0.04)	0.01(0,0.03)	1.29(0.53,2.05)	<0.001	0.05(0,0.22)	0.12(0,0.49)	0.18(0,0.59)	0.18(0,0.65)	1.49(1.06,1.92)	<0.001
High sodium	0.12(0,0.5)	0.25(0,1.03)	0.31(0,1.23)	0.26(0,1.05)	0.22(-0.43,0.88)	0.51	2(0,8.09)	4.18(-0.01,17.03)	4.44(0,17.46)	4.65(-0.01,18.19)	0.41(-0.19,1)	0.18
Gabon
Total dietary risk	0.03(0.01,0.06)	12.68(5.42,22.45)	0.08(0.03,0.15)	18.8(6.93,34.25)	1.29(1.04,1.54)	<0.001	0.8(0.35,1.42)	264.45(115.53,467.02)	2.02(0.79,3.79)	364.55(141.52,670.71)	1.04(0.78,1.31)	<0.001
Low fruits	0.01(0,0.01)	2.35(0.82,4.63)	0.02(0.01,0.04)	4.64(1.29,9.85)	2.3(2.22,2.38)	<0.001	0.16(0.06,0.29)	50.54(19.01,96.45)	0.56(0.18,1.2)	95.58(29.42,202.42)	2.08(1.76,2.4)	<0.001
Low vegetables	0.03(0.01,0.05)	9.62(3.94,17.62)	0.06(0.02,0.11)	13.06(4.61,25)	1(0.76,1.24)	<0.001	0.63(0.26,1.18)	206.05(85.33,381.91)	1.46(0.53,2.92)	259.47(95.04,505.53)	0.75(0.5,1)	<0.001
Low whole grains	0(0,0)	0.23(0.01,0.7)	0(0,0)	0.39(0.03,1.07)	1.69(1.41,1.98)	<0.001	0.01(0,0.04)	4.17(0.15,13.65)	0.04(0,0.11)	7.16(0.37,20.46)	1.76(1.42,2.1)	<0.001
High processed meat	0(0,0)	0.12(0,0.4)	0(0,0)	0.23(0.01,0.68)	2.06(1.82,2.31)	<0.001	0.01(0,0.03)	2.51(0.05,8.69)	0.03(0,0.08)	4.73(0.21,14.05)	2.07(1.77,2.37)	<0.001
High sugar beverages	0(0,0)	0.03(0,0.12)	0(0,0)	0.09(0.01,0.31)	3.5(3.21,3.8)	<0.001	0(0,0.01)	0.69(0.02,2.6)	0.01(0,0.04)	2.05(0.13,6.66)	3.56(3.32,3.81)	<0.001
High sodium	0(0,0.02)	1.54(0,7.41)	0.01(0,0.05)	2.83(0,12.8)	2(1.75,2.25)	<0.001	0.07(0,0.38)	26.77(-0.08,134.73)	0.21(0,1.05)	45.36(-0.06,215.58)	1.72(1.49,1.95)	<0.001
Gambia
Total dietary risk	0.02(0.01,0.04)	13.83(6.56,22.88)	0.08(0.04,0.14)	18.05(8.48,30.12)	0.84(0.36,1.31)	<0.001	0.58(0.26,0.99)	290.25(135.71,483.9)	2.09(0.97,3.58)	369.1(173.26,621.46)	0.76(0.12,1.41)	<0.05
Low fruits	0.01(0.01,0.02)	7.96(3.45,13.88)	0.05(0.02,0.08)	10.37(4.46,18.24)	0.84(0.37,1.31)	<0.001	0.35(0.14,0.64)	170.52(72.08,302.96)	1.26(0.52,2.28)	216.83(91.59,385.91)	0.76(0.09,1.43)	<0.05
Low vegetables	0.01(0,0.02)	7.36(3.07,13.28)	0.04(0.02,0.08)	9.38(3.95,16.95)	0.77(0.31,1.23)	<0.05	0.32(0.13,0.61)	157.59(64.86,288.28)	1.13(0.47,2.11)	195.77(81.82,356.59)	0.69(0.02,1.35)	<0.05
Low whole grains	0(0,0)	0.13(0,0.41)	0(0,0)	0.2(0.01,0.56)	1.4(1.09,1.71)	<0.001	0(0,0.01)	1.98(0.01,7.26)	0.02(0,0.06)	3.45(0.16,10.8)	1.81(1.3,2.33)	<0.001
High processed meat	0(0,0)	0.07(0,0.29)	0(0,0)	0.13(0.01,0.4)	1.78(1.43,2.14)	<0.001	0(0,0.01)	1.18(0,5.43)	0.01(0,0.05)	2.37(0.07,8.57)	2.26(1.89,2.63)	<0.001
High sugar beverages	0(0,0)	0(0,0.02)	0(0,0)	0.01(0,0.04)	3.35(3.21,3.49)	<0.001	0(0,0)	0.07(0,0.36)	0(0,0.01)	0.23(0.01,0.9)	3.88(3.73,4.03)	<0.001
High sodium	0(0,0.01)	1.36(0,6.43)	0.01(0,0.04)	2.01(0,9.05)	1.26(0.8,1.72)	<0.001	0.05(0,0.23)	26.76(-0.04,126.17)	0.19(0,0.89)	38.35(-0.03,174.08)	1.18(0.58,1.79)	<0.001
Georgia
Total dietary risk	0(0,0.01)	0.12(0.05,0.23)	0.02(0.01,0.03)	0.54(0.26,0.99)	4.89(2.63,7.19)	<0.001	0.65(0.35,1.08)	20.26(11.03,33.78)	0.95(0.55,1.5)	30.88(17.91,49.17)	1.4(0.64,2.17)	<0.001
Low fruits	0(0,0)	0.06(0.03,0.12)	0.01(0,0.02)	0.29(0.13,0.56)	4.55(2.28,6.87)	<0.001	0.36(0.19,0.59)	11.07(5.93,18.48)	0.54(0.3,0.9)	18.12(10.01,30.36)	1.56(0.98,2.15)	<0.001
Low vegetables	0(0,0)	0.04(0.01,0.07)	0.01(0,0.01)	0.21(0.09,0.41)	5.69(3.26,8.19)	<0.001	0.21(0.09,0.39)	6.47(2.96,12.29)	0.37(0.18,0.68)	12.21(5.75,22.51)	2.05(1.62,2.48)	<0.001
Low whole grains	0(0,0)	0(0,0)	0(0,0)	0(0,0.01)	7.53(4.98,10.15)	<0.001	0(0,0.01)	0.07(0,0.37)	0.01(0,0.02)	0.21(0,0.75)	3.72(3.15,4.29)	<0.001
High processed meat	0(0,0)	0(0,0)	0(0,0)	0(0,0.01)	7.86(5.34,10.43)	<0.001	0(0,0.01)	0.05(0,0.34)	0.01(0,0.02)	0.18(0,0.77)	4.3(3.34,5.28)	<0.001
High sugar beverages	0(0,0)	0(0,0)	0(0,0)	0(0,0)	9.76(5.35,14.35)	<0.001	0(0,0)	0.01(0,0.05)	0(0,0.01)	0.04(0,0.18)	5.56(4.7,6.42)	<0.001
High sodium	0(0,0)	0.05(0,0.14)	0.01(0,0.02)	0.16(0,0.51)	4.23(1.87,6.65)	<0.001	0.23(0.02,0.64)	7.13(0.5,19.98)	0.24(0.01,0.75)	7.4(0.14,23.22)	0.08(-0.69,0.86)	0.84
Germany
Total dietary risk	0.79(0.43,1.31)	1.08(0.58,1.79)	3.43(1.77,5.75)	2.41(1.23,4.05)	2.72(1.97,3.48)	<0.001	20.1(12.16,30.89)	29.34(17.63,45.35)	51.56(29.36,82.14)	42.42(23.8,68.2)	1.26(0.83,1.69)	<0.001
Low fruits	0.34(0.18,0.58)	0.47(0.24,0.81)	1.6(0.74,2.89)	1.12(0.52,2.04)	2.95(2.25,3.67)	<0.001	8.91(5.17,14.12)	13.24(7.55,21.2)	24.61(12.74,41.77)	20.73(10.62,35.53)	1.54(1.13,1.96)	<0.001
Low vegetables	0.4(0.2,0.7)	0.54(0.28,0.95)	1.62(0.75,2.92)	1.14(0.52,2.05)	2.51(1.83,3.19)	<0.001	10.22(5.73,16.82)	14.95(8.28,24.84)	24.21(12.19,41.83)	19.81(9.86,34.71)	0.99(0.59,1.4)	<0.001
Low whole grains	0.01(0,0.04)	0.02(0,0.05)	0.05(0.01,0.14)	0.04(0,0.1)	2.93(2.13,3.73)	<0.001	0.22(0,0.73)	0.31(0.01,1.04)	0.69(0.06,1.83)	0.52(0.04,1.44)	1.76(1.12,2.41)	<0.001
High processed meat	0.03(0,0.1)	0.04(0,0.14)	0.15(0.01,0.41)	0.11(0.01,0.29)	3.11(2.28,3.95)	<0.001	0.62(0,2.32)	0.88(0.01,3.33)	2.01(0.14,5.84)	1.61(0.09,4.93)	2.06(1.47,2.65)	<0.001
High sugar beverages	0(0,0.02)	0.01(0,0.02)	0.03(0,0.08)	0.02(0,0.06)	3.91(3.03,4.8)	<0.001	0.1(0,0.39)	0.15(0,0.58)	0.39(0.04,1.11)	0.33(0.03,0.98)	2.64(2.02,3.26)	<0.001
High sodium	0.13(0,0.55)	0.18(0,0.75)	0.57(0,2.32)	0.41(0,1.65)	2.69(1.97,3.41)	<0.001	3.59(0,13.39)	5.23(0,19.35)	9.19(0.01,35.13)	7.73(0.01,29.02)	1.28(0.91,1.66)	<0.001
Ghana
Total dietary risk	0.22(0.1,0.4)	8.37(3.93,15.1)	0.83(0.38,1.48)	11.94(5.5,20.94)	1.16(1.01,1.31)	<0.001	6.05(2.83,10.94)	173.42(82.37,311.83)	21.66(9.91,39.05)	233.33(107.96,413.2)	0.97(0.82,1.12)	<0.001
Low fruits	0.1(0.04,0.19)	3.62(1.54,6.73)	0.22(0.08,0.44)	3.18(1.15,6.39)	-0.42(-0.59,-0.24)	<0.001	2.88(1.22,5.36)	78.38(33.79,144.55)	6.14(2.19,12.52)	62.47(22.41,126.08)	-0.72(-0.9,-0.55)	<0.001
Low vegetables	0.14(0.06,0.26)	5.02(2.12,9.49)	0.54(0.24,1)	7.47(3.35,13.55)	1.31(1.15,1.47)	<0.001	3.81(1.62,7.27)	106.59(46,201.49)	14.62(6.42,27.27)	152.15(68.3,278.33)	1.17(1.02,1.32)	<0.001
Low whole grains	0(0,0.01)	0.13(0.01,0.4)	0.02(0,0.04)	0.28(0.03,0.74)	2.41(2.21,2.62)	<0.001	0.04(0,0.14)	1.74(0.06,5.77)	0.3(0.01,0.96)	4.2(0.35,12.19)	2.9(2.71,3.09)	<0.001
High processed meat	0(0,0)	0.03(0,0.12)	0.01(0,0.02)	0.1(0,0.34)	4.44(4.24,4.64)	<0.001	0.01(0,0.05)	0.38(0,1.9)	0.15(0,0.63)	1.8(0.02,6.66)	5.17(4.97,5.37)	<0.001
High sugar beverages	0(0,0)	0(0,0.01)	0(0,0)	0.02(0,0.06)	8.46(8.23,8.69)	<0.001	0(0,0)	0.02(0,0.1)	0.03(0,0.12)	0.3(0.01,1.2)	9.22(8.92,9.52)	<0.001
High sodium	0.03(0,0.14)	1.26(0,5.39)	0.19(0,0.72)	2.8(0,10.74)	2.61(2.49,2.74)	<0.001	0.77(0,3.31)	24.47(-0.03,104.29)	4.31(0,16.77)	51.55(0.04,198.07)	2.45(2.35,2.56)	<0.001
Greece
Total dietary risk	0.09(0.03,0.21)	1.3(0.45,2.89)	0.32(0.14,0.59)	1.68(0.74,3.1)	1.57(-0.31,3.47)	0.1	1.57(0.56,3.6)	21.07(7.52,47.11)	4.68(2.12,8.62)	29.2(12.88,54.78)	1.18(0.06,2.32)	<0.05
Low fruits	0.04(0.02,0.08)	0.59(0.22,1.14)	0.13(0.04,0.27)	0.67(0.22,1.36)	1.1(-0.82,3.07)	0.26	0.7(0.33,1.23)	9.77(4.3,17.59)	1.89(0.67,3.73)	12.3(4.56,24.06)	0.84(-0.25,1.95)	0.13
Low vegetables	0.01(0,0.02)	0.1(0,0.38)	0.08(0.01,0.21)	0.41(0.04,1.04)	4.88(2.93,6.87)	<0.001	0.07(0,0.26)	1.12(0.01,4.11)	1.07(0.11,2.76)	6.04(0.57,16.27)	5.84(4.4,7.3)	<0.001
Low whole grains	0(0,0.01)	0.07(0,0.21)	0.02(0,0.04)	0.08(0.01,0.2)	0.78(-1.21,2.8)	0.45	0.07(0,0.23)	0.96(0.03,3.01)	0.19(0.01,0.52)	1.06(0.06,2.99)	0.41(-1.02,1.87)	0.57
High processed meat	0(0,0.02)	0.07(0,0.21)	0.02(0,0.04)	0.08(0.01,0.23)	0.57(-1.56,2.76)	0.6	0.07(0,0.25)	0.93(0.02,3.23)	0.21(0.01,0.61)	1.18(0.06,3.7)	0.86(-0.6,2.34)	0.25
High sugar beverages	0(0,0.01)	0.02(0,0.08)	0(0,0.01)	0.02(0,0.07)	0.01(-2.19,2.25)	1	0.02(0,0.09)	0.33(0.01,1.17)	0.06(0,0.19)	0.36(0.02,1.18)	0.42(-1.01,1.87)	0.57
High sodium	0.04(0,0.15)	0.48(0,2.01)	0.1(0,0.39)	0.53(0,2.1)	0.34(-1.65,2.38)	0.74	0.66(0,2.67)	8.47(-0.01,34.27)	1.52(0,5.86)	9.97(0,37.74)	0.54(-0.62,1.72)	0.36
Greenland
Total dietary risk	0(0,0)	3.85(1.65,6.73)	0(0,0)	4.09(1.64,7.53)	0.25(0.11,0.4)	<0.001	0.01(0.01,0.02)	76.15(33.49,131.92)	0.03(0.01,0.05)	76.63(31.15,138.97)	0.12(-0.06,0.29)	0.19
Low fruits	0(0,0)	1.98(0.79,3.65)	0(0,0)	1.92(0.68,3.81)	0.06(-0.23,0.34)	0.7	0.01(0,0.01)	40.49(16.28,73.78)	0.01(0,0.03)	37.68(13.44,74.26)	-0.17(-0.3,-0.04)	<0.05
Low vegetables	0(0,0)	1.68(0.61,3.31)	0(0,0)	1.56(0.47,3.33)	-0.07(-0.35,0.22)	0.64	0.01(0,0.01)	32.38(11.54,64.47)	0.01(0,0.02)	28.22(7.98,60.88)	-0.31(-0.55,-0.08)	<0.05
Low whole grains	0(0,0)	0.01(0,0.06)	0(0,0)	0.04(0,0.14)	4.26(3.91,4.62)	<0.001	0(0,0)	0.18(0,1)	0(0,0)	0.63(0.02,2.2)	4.23(3.93,4.52)	<0.001
High processed meat	0(0,0)	0.02(0,0.13)	0(0,0)	0.1(0,0.35)	5.54(5.22,5.85)	<0.001	0(0,0)	0.28(0,2.02)	0(0,0)	1.42(0.02,5.86)	5.52(5.23,5.8)	<0.001
High sugar beverages	0(0,0)	0(0,0.02)	0(0,0)	0.03(0,0.09)	6.86(6.53,7.19)	<0.001	0(0,0)	0.05(0,0.38)	0(0,0)	0.37(0.01,1.57)	6.68(6.35,7.01)	<0.001
High sodium	0(0,0)	0.69(0,3.01)	0(0,0)	0.91(0,3.71)	1.07(0.86,1.27)	<0.001	0(0,0.01)	14.27(-0.01,59.15)	0.01(0,0.02)	18.37(0.01,70.67)	0.9(0.79,1)	<0.001
Grenada
Total dietary risk	0(0,0.01)	10.96(5.63,17.83)	0.01(0,0.02)	16.89(8.61,27.49)	1.43(0.54,2.32)	<0.05	0.11(0.06,0.17)	278.36(145.86,450.57)	0.24(0.13,0.39)	389.32(203.98,629.94)	1.1(0.58,1.63)	<0.001
Low fruits	0(0,0)	3.46(1.58,6.11)	0(0,0.01)	5.49(2.23,10.17)	1.6(0.75,2.46)	<0.001	0.04(0.02,0.06)	93.48(43.04,163.89)	0.08(0.04,0.15)	136(57.94,247.65)	1.24(0.73,1.77)	<0.001
Low vegetables	0(0,0.01)	7.78(3.67,13.67)	0.01(0,0.01)	11.61(5.53,20.21)	1.32(0.47,2.17)	<0.05	0.08(0.04,0.13)	204.79(96.85,362.05)	0.17(0.08,0.3)	272.75(132.58,475.28)	0.93(0.44,1.44)	<0.001
Low whole grains	0(0,0)	0.12(0,0.35)	0(0,0)	0.21(0.01,0.58)	1.99(1.01,2.97)	<0.001	0(0,0)	2.51(0.04,8.4)	0(0,0.01)	4.78(0.13,13.81)	2.09(1.45,2.73)	<0.001
High processed meat	0(0,0)	0.03(0,0.1)	0(0,0)	0.06(0,0.17)	2.21(1.35,3.08)	<0.001	0(0,0)	0.66(0,2.56)	0(0,0)	1.37(0.01,4.38)	2.43(1.83,3.02)	<0.001
High sugar beverages	0(0,0)	0.01(0,0.05)	0(0,0)	0.03(0,0.1)	2.76(2.04,3.48)	<0.001	0(0,0)	0.32(0,1.37)	0(0,0)	0.78(0.01,2.85)	2.91(2.3,3.53)	<0.001
High sodium	0(0,0)	1.96(0,7.38)	0(0,0.01)	2.89(0,11.43)	1.37(0.37,2.38)	<0.05	0.02(0,0.06)	41.23(-0.05,161.06)	0.04(0,0.14)	58.94(-0.11,233.94)	1.19(0.39,1.99)	<0.05
Guam
Total dietary risk	0(0,0)	5.81(2.45,10.78)	0.01(0,0.01)	4.6(2,8.1)	-0.92(-1.63,-0.19)	<0.05	0.05(0.02,0.09)	120.21(51.12,221.06)	0.15(0.07,0.25)	127.85(56.55,221.94)	0.14(-0.24,0.52)	0.48
Low fruits	0(0,0)	1.81(0.61,3.79)	0(0,0)	1.45(0.48,2.92)	-0.86(-1.56,-0.17)	<0.05	0.02(0.01,0.03)	38.87(13.45,80.56)	0.05(0.02,0.1)	42.72(14.55,85.24)	0.19(-0.16,0.54)	0.29
Low vegetables	0(0,0)	2.92(1.16,5.67)	0(0,0.01)	2.33(0.96,4.33)	-0.89(-1.59,-0.18)	<0.05	0.02(0.01,0.05)	61.83(24.27,120.02)	0.08(0.03,0.14)	66.33(27.58,123.14)	0.09(-0.26,0.44)	0.6
Low whole grains	0(0,0)	0.07(0,0.3)	0(0,0)	0.05(0,0.21)	-1.43(-2.32,-0.54)	<0.05	0(0,0)	1.13(0,5.88)	0(0,0.01)	1.24(0,6.24)	0.23(-0.17,0.64)	0.26
High processed meat	0(0,0)	0.02(0,0.08)	0(0,0)	0.01(0,0.06)	-0.93(-1.6,-0.26)	<0.05	0(0,0)	0.28(0,1.7)	0(0,0)	0.36(0,2.1)	0.74(0.23,1.25)	<0.05
High sugar beverages	0(0,0)	0.02(0,0.13)	0(0,0)	0.03(0,0.15)	0.17(-0.37,0.72)	0.53	0(0,0)	0.48(0,3.12)	0(0,0.01)	0.9(0,5.48)	2.01(1.38,2.64)	<0.001
High sodium	0(0,0)	1.98(0.12,5.92)	0(0,0.01)	1.47(0.07,4.45)	-1.13(-1.93,-0.32)	<0.05	0.01(0,0.04)	37.09(2.51,111.31)	0.04(0,0.13)	35.02(1.7,107.96)	-0.32(-0.86,0.22)	0.25
Guatemala
Total dietary risk	0.13(0.07,0.22)	9.49(4.78,15.39)	0.68(0.34,1.13)	12.36(6.14,20.52)	0.9(-0.15,1.97)	0.09	3.67(1.89,5.9)	199.85(103.54,318.81)	17.01(8.98,27.69)	277.02(145.24,450.97)	1.08(0.35,1.83)	<0.05
Low fruits	0.07(0.03,0.12)	4.75(2.12,8.36)	0.32(0.15,0.56)	5.75(2.64,10.11)	0.66(-0.42,1.75)	0.23	1.98(0.88,3.56)	104.13(47.09,183.94)	8.37(4.05,14.37)	133.81(64.35,229.92)	0.87(0.07,1.67)	<0.05
Low vegetables	0.08(0.03,0.14)	5.36(2.36,9.66)	0.36(0.16,0.65)	6.54(2.96,11.81)	0.71(-0.33,1.76)	0.18	2.16(0.95,3.92)	115.66(51.9,207.02)	9.13(4.32,16.12)	147.75(69.65,260.98)	0.84(0.06,1.63)	<0.05
Low whole grains	0(0,0)	0.07(0,0.26)	0.01(0,0.02)	0.11(0,0.3)	1.2(0.11,2.3)	<0.05	0.02(0,0.08)	1.22(0,4.92)	0.13(0,0.41)	2.18(0.05,6.74)	1.93(0.84,3.04)	<0.001
High processed meat	0(0,0)	0.02(0,0.09)	0(0,0.01)	0.04(0,0.12)	1.77(0.42,3.13)	<0.05	0.01(0,0.04)	0.4(0,1.89)	0.05(0,0.18)	0.82(0,2.88)	2.41(1.5,3.32)	<0.001
High sugar beverages	0(0,0)	0.01(0,0.05)	0(0,0.01)	0.03(0,0.1)	2.88(1.81,3.96)	<0.001	0(0,0.02)	0.24(0,1.18)	0.05(0,0.18)	0.7(0,2.73)	3.66(2.75,4.58)	<0.001
High sodium	0.04(0,0.11)	2.5(0.04,7.91)	0.19(0,0.58)	3.39(0.06,10.55)	1.04(0,2.09)	0.05	0.9(0.01,2.79)	51.21(0.84,158.67)	4.44(0.08,13.54)	73.81(1.45,225.24)	1.22(0.47,1.97)	<0.05
Guinea
Total dietary risk	0.14(0.06,0.25)	9.23(4.08,16.21)	0.29(0.13,0.53)	11.07(4.94,19.85)	0.6(0.54,0.66)	<0.001	3.49(1.51,6.19)	194.62(85.01,342.99)	7.63(3.37,13.91)	234.62(104.67,423.29)	0.61(0.52,0.7)	<0.001
Low fruits	0.05(0.02,0.1)	3.37(1.36,6.26)	0.12(0.05,0.23)	4.35(1.71,8.33)	0.83(0.77,0.89)	<0.001	1.32(0.52,2.46)	72.5(28.99,134.32)	3.22(1.25,6.24)	95.22(37.35,182.47)	0.89(0.78,1.01)	<0.001
Low vegetables	0.09(0.03,0.17)	5.61(2.25,10.61)	0.18(0.07,0.34)	6.55(2.66,12.37)	0.5(0.42,0.58)	<0.001	2.19(0.86,4.21)	121(47.87,230.3)	4.68(1.85,8.93)	141.76(56.72,268.16)	0.51(0.42,0.6)	<0.001
Low whole grains	0(0,0.01)	0.21(0.02,0.55)	0.01(0,0.01)	0.22(0.03,0.56)	0.24(0.15,0.34)	<0.001	0.06(0,0.18)	3.5(0.3,10.29)	0.12(0.01,0.35)	4.14(0.43,11.07)	0.53(0.41,0.64)	<0.001
High processed meat	0(0,0.01)	0.13(0.01,0.39)	0(0,0.01)	0.16(0.02,0.44)	0.65(0.57,0.74)	<0.001	0.04(0,0.15)	2.36(0.11,8.21)	0.1(0.01,0.33)	3.2(0.24,9.65)	0.97(0.85,1.09)	<0.001
High sugar beverages	0(0,0)	0.01(0,0.02)	0(0,0)	0.01(0,0.04)	2.33(2.23,2.42)	<0.001	0(0,0.01)	0.14(0.01,0.49)	0.01(0,0.04)	0.3(0.03,0.98)	2.68(2.56,2.79)	<0.001
High sodium	0.02(0,0.08)	1.13(0,5.12)	0.04(0,0.17)	1.45(0,6.5)	0.82(0.69,0.95)	<0.001	0.39(0,1.79)	22.62(-0.01,102.57)	0.85(0,3.85)	28.77(-0.03,129.03)	0.79(0.65,0.92)	<0.001
Guinea-Bissau
Total dietary risk	0.03(0.01,0.06)	18.13(8.3,30.98)	0.05(0.02,0.1)	17.51(8.16,29.69)	-0.11(-0.2,-0.02)	<0.05	0.94(0.42,1.66)	410.18(185.86,712.1)	1.68(0.75,2.98)	379.18(174.41,651.98)	-0.26(-0.35,-0.16)	<0.001
Low fruits	0.02(0.01,0.03)	8.88(3.73,15.9)	0.03(0.01,0.05)	8.43(3.67,14.84)	-0.17(-0.26,-0.08)	<0.001	0.48(0.19,0.89)	205.19(84.48,373.9)	0.86(0.35,1.61)	187.13(79.5,336.74)	-0.3(-0.39,-0.2)	<0.001
Low vegetables	0.02(0.01,0.04)	10.68(4.38,19.7)	0.03(0.01,0.06)	10.22(4.27,18.62)	-0.14(-0.23,-0.05)	<0.05	0.58(0.22,1.11)	246.8(98.77,465.05)	1.03(0.41,1.98)	226.04(92.34,419.05)	-0.28(-0.38,-0.18)	<0.001
Low whole grains	0(0,0)	0.17(0,0.54)	0(0,0)	0.18(0.01,0.51)	0.28(0.17,0.39)	<0.001	0(0,0.02)	2.75(0.02,10.35)	0.01(0,0.04)	3.2(0.14,10.1)	0.48(0.37,0.59)	<0.001
High processed meat	0(0,0)	0.09(0,0.36)	0(0,0)	0.11(0.01,0.36)	0.59(0.48,0.7)	<0.001	0(0,0.02)	1.64(0,7.51)	0.01(0,0.04)	2.13(0.05,7.89)	0.84(0.72,0.96)	<0.001
High sugar beverages	0(0,0)	0(0,0.02)	0(0,0)	0.01(0,0.03)	1.9(1.77,2.02)	<0.001	0(0,0)	0.08(0,0.38)	0(0,0)	0.16(0.01,0.61)	2.14(1.99,2.29)	<0.001
High sodium	0(0,0.02)	1.87(0,9.01)	0.01(0,0.03)	2.05(0,9.05)	0.3(0.21,0.38)	<0.001	0.08(0,0.4)	39.42(-0.04,189.74)	0.15(0,0.7)	40.89(-0.03,183)	0.12(0.04,0.2)	<0.05
Guyana
Total dietary risk	0.02(0.01,0.03)	10.69(5.62,16.98)	0.05(0.03,0.09)	17.03(8.63,28.51)	1.55(0.88,2.23)	<0.001	0.61(0.33,0.97)	263.41(141.97,415.57)	1.55(0.79,2.59)	419.44(214,699.78)	1.54(0.88,2.21)	<0.001
Low fruits	0.01(0.01,0.02)	5.42(2.61,9.25)	0.03(0.01,0.05)	9.11(4.18,15.97)	1.76(1,2.52)	<0.001	0.34(0.16,0.58)	140.25(67.46,239.01)	0.89(0.41,1.57)	236.7(108.84,415.84)	1.77(1.04,2.5)	<0.001
Low vegetables	0.01(0.01,0.02)	6.58(3.1,11.39)	0.03(0.01,0.06)	9.36(4.22,16.93)	1.16(0.53,1.78)	<0.001	0.4(0.19,0.7)	168.53(79.91,292.34)	0.87(0.39,1.58)	233.64(105.79,425.45)	1.06(0.41,1.72)	<0.05
Low whole grains	0(0,0)	0.09(0,0.25)	0(0,0)	0.17(0.01,0.48)	2.18(1.45,2.91)	<0.001	0(0,0.01)	1.83(0.05,5.83)	0.01(0,0.04)	3.97(0.11,11.9)	2.51(1.94,3.08)	<0.001
High processed meat	0(0,0)	0.03(0,0.09)	0(0,0)	0.06(0,0.18)	2.66(1.99,3.33)	<0.001	0(0,0.01)	0.6(0.01,2.22)	0.01(0,0.02)	1.54(0.02,5.18)	3.05(2.46,3.64)	<0.001
High sugar beverages	0(0,0)	0.02(0,0.06)	0(0,0)	0.06(0,0.19)	3.99(3.35,4.63)	<0.001	0(0,0)	0.43(0.01,1.81)	0.01(0,0.02)	1.62(0.03,6.05)	4.4(3.75,5.05)	<0.001
High sodium	0(0,0.01)	1.75(0,6.55)	0.01(0,0.03)	2.65(0,10.46)	1.37(0.66,2.09)	<0.001	0.07(0,0.29)	35.93(-0.03,139.86)	0.2(0,0.81)	56.66(-0.08,228.77)	1.51(0.85,2.17)	<0.001
Haiti
Total dietary risk	0.14(0.06,0.28)	8.91(3.84,19.01)	0.33(0.13,0.79)	9.8(3.82,23.4)	0.33(0.2,0.47)	<0.001	4.26(2.02,8.25)	223.42(104.73,442.69)	10.42(4.42,23.19)	236.73(99.75,534.91)	0.23(0.06,0.4)	<0.05
Low fruits	0.05(0.02,0.12)	3.47(1.41,7.63)	0.15(0.06,0.36)	4.37(1.64,10.4)	0.79(0.65,0.93)	<0.001	1.81(0.81,3.63)	91.39(40.35,187.13)	5.06(2.03,11.25)	110.35(44.23,248.18)	0.65(0.49,0.81)	<0.001
Low vegetables	0.09(0.04,0.2)	5.92(2.4,13.01)	0.22(0.08,0.52)	6.23(2.3,14.92)	0.22(0.09,0.36)	<0.05	2.97(1.29,5.98)	153.08(65.8,314.11)	6.92(2.73,15.59)	154(60.84,350.78)	0.04(-0.1,0.19)	0.55
Low whole grains	0(0,0)	0.09(0,0.32)	0(0,0.01)	0.09(0,0.31)	-0.08(-0.16,0)	0.06	0.03(0,0.12)	1.81(0.03,6.82)	0.08(0,0.31)	1.9(0.06,7.11)	0.18(0.1,0.26)	<0.001
High processed meat	0(0,0)	0.02(0,0.08)	0(0,0)	0.02(0,0.08)	0.2(0.04,0.36)	<0.05	0.01(0,0.04)	0.44(0,1.89)	0.02(0,0.1)	0.51(0.01,2.13)	0.56(0.48,0.64)	<0.001
High sugar beverages	0(0,0)	0.01(0,0.02)	0(0,0)	0.01(0,0.03)	0.86(0.69,1.04)	<0.001	0(0,0.01)	0.12(0,0.55)	0.01(0,0.04)	0.18(0,0.77)	1.22(1.04,1.39)	<0.001
High sodium	0.02(0,0.09)	1.58(0,6.53)	0.05(0,0.23)	1.57(0,7.39)	-0.02(-0.13,0.08)	0.67	0.55(0,2.33)	33.32(-0.01,137.49)	1.25(0,5.9)	32.65(-0.02,152.79)	-0.03(-0.17,0.11)	0.64
Honduras
Total dietary risk	0.03(0.01,0.05)	3.09(1.51,5.42)	0.18(0.09,0.31)	6.11(2.9,10.51)	2.29(1.93,2.65)	<0.001	1.05(0.56,1.71)	88.87(48.05,144.09)	4.96(2.53,8.36)	143.18(73.56,239.52)	1.58(1.28,1.89)	<0.001
Low fruits	0.01(0.01,0.02)	1.29(0.59,2.39)	0.08(0.04,0.15)	2.64(1.19,4.78)	2.4(2.02,2.77)	<0.001	0.48(0.23,0.85)	39(19.02,68.25)	2.29(1.08,4.08)	64.4(30.73,113.66)	1.67(1.36,1.98)	<0.001
Low vegetables	0.02(0.01,0.03)	1.85(0.83,3.44)	0.1(0.04,0.18)	3.33(1.51,6.13)	1.99(1.62,2.35)	<0.001	0.66(0.31,1.19)	54.78(26.31,97.76)	2.77(1.31,5.04)	79.17(38.01,142.51)	1.23(0.95,1.51)	<0.001
Low whole grains	0(0,0)	0.02(0,0.07)	0(0,0)	0.05(0,0.14)	2.88(2.58,3.18)	<0.001	0(0,0.02)	0.46(0,1.82)	0.03(0,0.11)	0.97(0.01,3.17)	2.51(2.28,2.74)	<0.001
High processed meat	0(0,0)	0.01(0,0.02)	0(0,0)	0.02(0,0.05)	3.34(3.04,3.64)	<0.001	0(0,0.01)	0.15(0,0.71)	0.01(0,0.05)	0.36(0,1.37)	2.99(2.75,3.23)	<0.001
High sugar beverages	0(0,0)	0(0,0.01)	0(0,0)	0.01(0,0.05)	4.84(4.49,5.19)	<0.001	0(0,0.01)	0.08(0,0.45)	0.01(0,0.05)	0.31(0,1.32)	4.3(4.02,4.57)	<0.001
High sodium	0.01(0,0.03)	0.84(0.01,2.66)	0.05(0,0.16)	1.71(0.03,5.5)	2.38(1.85,2.9)	<0.001	0.26(0,0.77)	22.92(0.39,68.55)	1.31(0.02,4.08)	38.95(0.67,120.86)	1.76(1.52,2)	<0.001
Hungary
Total dietary risk	0.09(0.05,0.15)	1.24(0.67,2.07)	0.26(0.13,0.44)	2.13(1.09,3.64)	2.05(1.6,2.5)	<0.001	2.89(1.74,4.42)	38.23(23.08,58.58)	4.85(2.72,7.83)	44.38(25.04,71.54)	0.59(0.32,0.86)	<0.001
Low fruits	0.03(0.02,0.05)	0.44(0.23,0.73)	0.1(0.05,0.17)	0.84(0.43,1.45)	2.2(1.63,2.77)	<0.001	1.06(0.64,1.63)	14.45(8.64,22.49)	1.96(1.1,3.2)	18.6(10.41,30.41)	0.92(0.65,1.19)	<0.001
Low vegetables	0.03(0.01,0.05)	0.36(0.18,0.63)	0.06(0.02,0.11)	0.48(0.18,0.96)	1.16(0.73,1.6)	<0.001	0.87(0.48,1.43)	11.76(6.43,19.44)	1.03(0.41,1.98)	9.41(3.7,18.25)	-0.67(-0.88,-0.45)	<0.001
Low whole grains	0(0,0)	0.02(0,0.05)	0(0,0.01)	0.03(0,0.07)	1.82(1.21,2.42)	<0.001	0.04(0,0.1)	0.51(0.04,1.39)	0.07(0.01,0.16)	0.63(0.08,1.54)	0.78(0.45,1.11)	<0.001
High processed meat	0(0,0.01)	0.03(0,0.08)	0.01(0,0.02)	0.05(0.01,0.14)	1.93(1.44,2.43)	<0.001	0.06(0,0.18)	0.87(0.06,2.37)	0.12(0.02,0.32)	1.2(0.14,3.15)	1.15(0.81,1.5)	<0.001
High sugar beverages	0(0,0)	0.01(0,0.03)	0(0,0.01)	0.02(0,0.05)	1.74(0.85,2.64)	<0.001	0.02(0,0.07)	0.34(0.03,0.97)	0.04(0.01,0.12)	0.45(0.08,1.19)	1.01(0.59,1.43)	<0.001
High sodium	0.06(0.02,0.12)	0.75(0.22,1.57)	0.15(0.03,0.33)	1.24(0.28,2.78)	1.92(1.46,2.38)	<0.001	1.75(0.59,3.41)	22.65(7.42,44.66)	2.86(0.73,6.06)	25.64(6.57,54.35)	0.52(0.23,0.82)	<0.001
Iceland
Total dietary risk	0(0,0)	1.05(0.56,1.64)	0.01(0,0.01)	1.46(0.81,2.19)	1.07(0.59,1.55)	<0.001	0.04(0.03,0.06)	26.51(15.61,39.31)	0.1(0.06,0.15)	29.89(17.15,44.66)	0.47(0.32,0.62)	<0.001
Low fruits	0(0,0)	0.52(0.26,0.86)	0(0,0)	0.67(0.34,1.09)	0.79(0.34,1.25)	<0.001	0.02(0.01,0.03)	13.69(7.3,21.75)	0.05(0.03,0.08)	14.37(7.54,23.13)	0.23(0.08,0.37)	<0.05
Low vegetables	0(0,0)	0.55(0.26,0.94)	0(0,0)	0.72(0.36,1.2)	0.85(0.4,1.31)	<0.001	0.02(0.01,0.04)	14.32(7.37,23.57)	0.05(0.03,0.08)	14.7(7.36,24.85)	0.12(-0.04,0.27)	0.13
Low whole grains	0(0,0)	0.03(0,0.07)	0(0,0)	0.04(0.01,0.1)	1.41(0.3,2.53)	<0.05	0(0,0)	0.5(0.04,1.4)	0(0,0.01)	0.69(0.09,1.77)	1.08(0.71,1.47)	<0.001
High processed meat	0(0,0)	0.04(0,0.12)	0(0,0)	0.06(0.01,0.16)	1.47(0.8,2.14)	<0.001	0(0,0)	0.83(0.04,2.74)	0(0,0.01)	1.2(0.1,3.43)	1.19(0.84,1.53)	<0.001
High sugar beverages	0(0,0)	0.01(0,0.03)	0(0,0)	0.01(0,0.03)	1.06(0.53,1.6)	<0.001	0(0,0)	0.19(0.01,0.68)	0(0,0)	0.25(0.03,0.78)	0.87(0.5,1.24)	<0.001
High sodium	0(0,0)	0.17(0,0.65)	0(0,0)	0.27(0,0.98)	1.5(1.05,1.95)	<0.001	0.01(0,0.02)	4.29(0,15.08)	0.02(0,0.07)	5.56(0,19.23)	1.01(0.86,1.17)	<0.001
India
Total dietary risk	7.14(3.7,11.55)	3.22(1.7,5.14)	21.12(11.23,34.17)	3.63(1.94,5.81)	0.43(0,0.87)	0.05	268.18(149.8,414.02)	97.31(55.74,147.85)	696.96(401.52,1071.66)	103.72(60.43,158.22)	0.22(-0.08,0.53)	0.15
Low fruits	4.69(2.2,8.03)	2.09(1,3.51)	13.82(6.99,22.94)	2.36(1.21,3.87)	0.45(0.03,0.87)	<0.05	178.96(88.64,294.66)	64.1(32.8,103.59)	464.78(242.51,748.68)	68.69(36.53,109.48)	0.24(-0.04,0.53)	0.09
Low vegetables	3.64(1.67,6.41)	1.64(0.77,2.83)	9.64(4.65,16.88)	1.66(0.81,2.87)	0.07(-0.35,0.5)	0.74	137.87(65.57,236.7)	49.84(24.48,83.83)	320.19(160.59,547.92)	47.64(24.29,80.66)	-0.13(-0.35,0.09)	0.25
Low whole grains	0.02(0,0.1)	0.02(0,0.06)	0.12(0.01,0.44)	0.03(0,0.08)	1.52(0.89,2.16)	<0.001	0.8(0.02,3.42)	0.36(0.02,1.41)	3.75(0.19,13.75)	0.61(0.04,2.11)	1.72(1.37,2.07)	<0.001
High processed meat	0(0,0.01)	0(0,0.01)	0.02(0,0.06)	0(0,0.01)	1.88(1.2,2.56)	<0.001	0.09(0,0.44)	0.04(0,0.18)	0.48(0.02,1.91)	0.08(0,0.3)	2.02(1.64,2.41)	<0.001
High sugar beverages	0(0,0.01)	0(0,0)	0.02(0,0.08)	0(0,0.01)	3.99(3.32,4.66)	<0.001	0.1(0,0.46)	0.04(0,0.15)	0.87(0.04,3.3)	0.13(0.01,0.46)	4.16(3.82,4.51)	<0.001
High sodium	1.3(0.04,4.35)	0.57(0.01,1.98)	4.07(0.18,13.52)	0.67(0.03,2.27)	0.59(0.13,1.06)	<0.05	46.7(1.71,148.34)	17.17(0.56,55.43)	136.66(8,423.57)	20.01(1.09,62.86)	0.56(0.44,0.68)	<0.001
Indonesia
Total dietary risk	3.93(1.97,6.42)	7.86(4.02,12.8)	10.88(5.58,17.98)	9.56(5.01,15.66)	0.62(0.47,0.77)	<0.001	128.53(63.45,208.52)	213.14(108.34,341.2)	325.06(165.34,534.47)	234.44(121.83,381.47)	0.3(0.15,0.44)	<0.001
Low fruits	1.77(0.81,3)	3.5(1.65,5.88)	4.49(2.13,7.58)	3.94(1.93,6.55)	0.37(0.24,0.51)	<0.001	59.15(26.34,100.58)	96.37(44.49,160.63)	138.22(64.45,235.19)	98.55(47.37,165.07)	0.07(-0.06,0.2)	0.28
Low vegetables	1.75(0.79,3.02)	3.5(1.63,5.94)	4.85(2.25,8.22)	4.28(2.04,7.17)	0.66(0.52,0.8)	<0.001	58.16(25.69,101.39)	95.46(43.52,162.76)	146.97(66.88,253.26)	105.67(49.38,178.94)	0.34(0.25,0.42)	<0.001
Low whole grains	0(0,0.01)	0.01(0,0.04)	0.01(0,0.07)	0.02(0,0.09)	3.21(2.82,3.6)	<0.001	0.03(0,0.19)	0.1(0,0.63)	0.2(0,1.32)	0.27(0,1.44)	3.15(2.82,3.49)	<0.001
High processed meat	0(0,0)	0(0,0.01)	0(0,0.01)	0(0,0.02)	3.37(3.07,3.68)	<0.001	0(0,0.03)	0.02(0,0.1)	0.03(0,0.23)	0.04(0,0.26)	3.36(3.05,3.67)	<0.001
High sugar beverages	0(0,0)	0(0,0)	0(0,0)	0(0,0.01)	5.03(4.69,5.37)	<0.001	0(0,0.01)	0(0,0.02)	0.01(0,0.09)	0.02(0,0.09)	5.07(4.63,5.52)	<0.001
High sodium	1.55(0.29,3.6)	3.2(0.55,7.48)	4.09(0.44,10.26)	3.59(0.35,9.16)	0.38(0.14,0.62)	<0.05	45.53(8.5,105.75)	81.84(15.1,188.11)	111.56(12.21,280.3)	83.17(8.75,209.14)	0.07(-0.11,0.26)	0.44
Iran (Islamic Republic of)
Total dietary risk	0.35(0.15,0.61)	3.44(1.48,5.98)	0.9(0.37,1.65)	2.5(1.03,4.58)	-1.04(-1.43,-0.64)	<0.001	9.51(4.16,16.18)	70.78(31.04,120.29)	18.69(7.78,34.53)	45.8(19.14,84.28)	-1.41(-1.81,-1.01)	<0.001
Low fruits	0.13(0.05,0.23)	1.24(0.47,2.33)	0.4(0.14,0.81)	1.08(0.37,2.2)	-0.46(-0.83,-0.09)	<0.05	3.55(1.44,6.4)	25.91(10.28,46.96)	9.13(3.39,18.08)	21.53(7.88,42.81)	-0.6(-0.99,-0.22)	<0.05
Low vegetables	0.21(0.08,0.39)	2.07(0.79,3.84)	0.36(0.11,0.8)	1.06(0.31,2.32)	-2.11(-2.53,-1.69)	<0.001	5.62(2.21,10.3)	42.24(16.6,77.34)	6.45(1.7,14.92)	16.8(4.61,38.12)	-2.92(-3.32,-2.52)	<0.001
Low whole grains	0.01(0,0.03)	0.08(0,0.28)	0.04(0,0.11)	0.11(0.01,0.3)	1.02(0.58,1.45)	<0.001	0.13(0,0.61)	1.27(0.01,5.08)	0.75(0.02,2.36)	1.9(0.08,5.68)	1.29(0.97,1.62)	<0.001
High processed meat	0(0,0.01)	0.01(0,0.06)	0.01(0,0.02)	0.02(0,0.06)	1.44(1.19,1.7)	<0.001	0.02(0,0.12)	0.21(0,1)	0.15(0,0.54)	0.37(0.01,1.27)	1.87(1.56,2.17)	<0.001
High sugar beverages	0(0,0)	0.01(0,0.03)	0.01(0,0.02)	0.02(0,0.05)	2.49(2.21,2.77)	<0.001	0.01(0,0.08)	0.12(0,0.63)	0.12(0,0.5)	0.3(0.01,1.13)	2.93(2.63,3.23)	<0.001
High sodium	0.03(0,0.19)	0.29(0,1.68)	0.12(0,0.71)	0.31(0,1.92)	0.24(0,0.48)	0.05	0.94(0,5.04)	6.56(-0.01,36.23)	2.79(-0.01,15.75)	6.65(-0.02,38.34)	0.03(-0.17,0.22)	0.78
Iraq
Total dietary risk	0.25(0.11,0.46)	6.17(2.66,11.29)	0.79(0.34,1.4)	8.14(3.53,14.25)	0.91(0.56,1.26)	<0.001	6.14(2.69,11.02)	134.53(59.54,240.99)	19.25(8.38,34.15)	154.46(68.14,270.48)	0.48(0.12,0.85)	<0.05
Low fruits	0.15(0.06,0.29)	3.71(1.51,6.92)	0.54(0.22,0.97)	5.36(2.23,9.5)	1.22(0.89,1.54)	<0.001	3.9(1.61,7.13)	83.5(34.98,152.11)	13.68(5.8,24.61)	106.15(45.38,188.35)	0.82(0.51,1.14)	<0.001
Low vegetables	0.09(0.03,0.19)	2.27(0.8,4.71)	0.23(0.06,0.51)	2.66(0.76,5.58)	0.55(0,1.09)	<0.05	2.09(0.74,4.34)	46.87(16.8,96.68)	5.14(1.24,11.48)	45(11.92,97.1)	-0.14(-0.54,0.26)	0.5
Low whole grains	0.01(0,0.02)	0.17(0,0.54)	0.02(0,0.06)	0.21(0.02,0.56)	0.61(0.32,0.91)	<0.001	0.17(0,0.54)	3.62(0.04,11.79)	0.53(0.02,1.55)	4.05(0.19,11.47)	0.35(0.1,0.59)	<0.05
High processed meat	0(0,0)	0.03(0,0.11)	0(0,0.01)	0.04(0,0.11)	0.56(0.31,0.81)	<0.001	0.03(0,0.12)	0.72(0,2.56)	0.11(0,0.34)	0.78(0.02,2.41)	0.29(0.09,0.49)	<0.05
High sugar beverages	0(0,0)	0.01(0,0.06)	0(0,0.01)	0.02(0,0.05)	0.28(-0.29,0.85)	0.33	0.02(0,0.08)	0.37(0,1.5)	0.05(0,0.18)	0.35(0.01,1.18)	-0.14(-0.51,0.23)	0.47
High sodium	0.02(0,0.13)	0.55(0,3.27)	0.07(0,0.41)	0.62(0,3.99)	0.52(0.19,0.84)	<0.05	0.56(0,3.18)	12.58(-0.02,72.53)	1.64(-0.01,9.56)	12.91(-0.02,77.82)	0.13(-0.17,0.42)	0.4
Ireland
Total dietary risk	0.03(0.01,0.04)	1.33(0.72,2.17)	0.06(0.03,0.1)	1.22(0.64,2.04)	-0.29(-0.91,0.33)	0.36	0.81(0.49,1.21)	37.84(22.7,57.24)	1.4(0.83,2.19)	32.29(18.75,51.07)	-0.45(-0.99,0.1)	0.11
Low fruits	0.02(0.01,0.03)	0.76(0.39,1.31)	0.03(0.01,0.05)	0.63(0.31,1.11)	-0.46(-1.37,0.46)	0.33	0.47(0.28,0.75)	22.1(12.81,35.67)	0.75(0.41,1.25)	17.46(9.42,29.45)	-0.71(-1.17,-0.26)	<0.05
Low vegetables	0.01(0.01,0.02)	0.62(0.31,1.11)	0.03(0.01,0.05)	0.53(0.24,0.99)	-0.35(-1.32,0.62)	0.48	0.39(0.21,0.66)	18.08(9.52,30.96)	0.6(0.29,1.07)	13.7(6.55,24.81)	-0.78(-1.29,-0.27)	<0.05
Low whole grains	0(0,0)	0.02(0,0.06)	0(0,0)	0.03(0,0.07)	0.74(0.24,1.23)	<0.05	0.01(0,0.03)	0.41(0.02,1.34)	0.02(0,0.07)	0.54(0.04,1.56)	0.92(0.62,1.22)	<0.001
High processed meat	0(0,0)	0.03(0,0.1)	0(0,0.01)	0.04(0,0.12)	1.11(0.6,1.62)	<0.001	0.01(0,0.05)	0.6(0.01,2.31)	0.04(0,0.14)	0.94(0.05,3.14)	1.48(0.99,1.98)	<0.001
High sugar beverages	0(0,0)	0.01(0,0.04)	0(0,0)	0.02(0,0.05)	1.3(0.62,1.98)	<0.001	0(0,0.02)	0.21(0.01,0.82)	0.02(0,0.05)	0.39(0.03,1.28)	2.05(1.76,2.35)	<0.001
High sodium	0(0,0.01)	0.15(0,0.67)	0.01(0,0.03)	0.15(0,0.71)	0.11(-0.56,0.78)	0.74	0.09(0,0.39)	4.23(-0.01,17.98)	0.19(0,0.81)	4.32(-0.01,18.52)	0.06(-0.37,0.5)	0.78
Israel
Total dietary risk	0.05(0.02,0.1)	2.42(1.05,4.66)	0.15(0.05,0.32)	1.95(0.67,4.08)	-0.86(-2.07,0.37)	0.17	0.94(0.44,1.81)	39.29(17.95,74.89)	2.38(0.86,4.9)	33.14(12.02,67.95)	-0.66(-1.67,0.36)	0.2
Low fruits	0.02(0.01,0.04)	0.95(0.37,1.79)	0.07(0.02,0.14)	0.87(0.27,1.78)	-0.44(-1.4,0.53)	0.38	0.37(0.18,0.63)	15.75(7.15,27.75)	1.11(0.4,2.16)	15.71(5.75,30.4)	-0.12(-1.02,0.79)	0.79
Low vegetables	0.02(0,0.03)	0.71(0.17,1.59)	0.03(0,0.08)	0.31(0.01,0.97)	-2.53(-3.28,-1.79)	<0.001	0.26(0.08,0.55)	10.61(2.82,23.38)	0.31(0.01,1.02)	3.98(0.16,13.37)	-3.06(-3.65,-2.47)	<0.001
Low whole grains	0(0,0.01)	0.09(0,0.27)	0.01(0,0.02)	0.07(0.01,0.2)	-0.74(-1.41,-0.06)	<0.05	0.03(0,0.1)	1.17(0,4.01)	0.08(0,0.23)	1(0.05,3.04)	-0.57(-1.36,0.22)	0.15
High processed meat	0(0,0)	0.06(0,0.21)	0(0,0.01)	0.06(0,0.17)	-0.33(-1.26,0.61)	0.49	0.02(0,0.07)	0.82(0,3.18)	0.06(0,0.21)	0.84(0.03,2.82)	0.04(-0.74,0.83)	0.92
High sugar beverages	0(0,0)	0.03(0,0.1)	0(0,0.01)	0.03(0,0.1)	0.41(-0.54,1.37)	0.4	0.01(0,0.04)	0.4(0,1.61)	0.04(0,0.13)	0.54(0.02,1.81)	0.78(-0.33,1.91)	0.17
High sodium	0.02(0,0.07)	0.77(0,3.09)	0.05(0,0.23)	0.71(0,2.9)	-0.47(-1.52,0.6)	0.39	0.33(0,1.3)	13.33(-0.01,52.48)	0.91(0,3.55)	12.79(0,49.34)	-0.24(-1.3,0.82)	0.65
Italy
Total dietary risk	0.65(0.32,1.13)	1.42(0.7,2.46)	2.06(0.96,3.58)	1.79(0.84,3.12)	0.79(0.4,1.19)	<0.001	13.72(7.29,23.21)	29.72(15.68,50.12)	29.96(14.84,50.04)	32.18(16.06,53.52)	0.27(0.01,0.53)	<0.05
Low fruits	0.25(0.13,0.41)	0.55(0.26,0.94)	0.73(0.28,1.41)	0.63(0.24,1.21)	0.5(0.08,0.94)	<0.05	5.43(3.08,8.46)	12.01(6.59,19.09)	10.51(4.45,19.14)	11.52(5.04,20.63)	-0.13(-0.37,0.1)	0.27
Low vegetables	0.2(0.09,0.38)	0.46(0.2,0.85)	0.88(0.35,1.66)	0.77(0.31,1.44)	1.72(1.26,2.19)	<0.001	3.84(1.78,7.05)	8.39(3.82,15.54)	12.78(5.4,23.26)	13.56(5.78,24.85)	1.57(1.26,1.89)	<0.001
Low whole grains	0.03(0,0.07)	0.06(0.01,0.15)	0.09(0.01,0.22)	0.08(0.01,0.18)	0.9(0.53,1.27)	<0.001	0.43(0.03,1.17)	0.9(0.08,2.45)	1.14(0.16,2.76)	1.04(0.13,2.64)	0.47(0.17,0.78)	<0.05
High processed meat	0.03(0,0.09)	0.07(0,0.19)	0.1(0.01,0.27)	0.08(0.01,0.23)	0.71(0.35,1.06)	<0.001	0.51(0.02,1.68)	1.09(0.04,3.56)	1.27(0.09,3.73)	1.24(0.08,3.89)	0.44(0.18,0.7)	<0.001
High sugar beverages	0(0,0.01)	0.01(0,0.03)	0.02(0,0.05)	0.01(0,0.04)	0.92(0.41,1.42)	<0.001	0.08(0,0.27)	0.18(0.01,0.6)	0.22(0.02,0.65)	0.22(0.02,0.69)	0.75(0.43,1.08)	<0.001
High sodium	0.2(0,0.69)	0.43(0.01,1.48)	0.49(0,1.86)	0.44(0,1.65)	0.11(-0.25,0.47)	0.55	4.89(0.12,14.88)	10.42(0.27,31.72)	7.97(0.09,28.03)	9.09(0.16,30.6)	-0.43(-0.62,-0.22)	<0.001
Jamaica
Total dietary risk	0.08(0.04,0.13)	7.71(3.68,12.72)	0.15(0.07,0.27)	8.61(4.16,14.81)	0.82(-1.43,3.13)	0.48	1.62(0.78,2.66)	164.31(78.79,269.77)	3.61(1.77,6.16)	208.53(102.27,356.38)	1.3(-0.92,3.58)	0.25
Low fruits	0.03(0.01,0.05)	2.97(1.27,5.17)	0.07(0.03,0.13)	3.81(1.59,7.09)	1.44(-0.98,3.92)	0.24	0.66(0.28,1.14)	66.78(28.69,116.04)	1.71(0.73,3.15)	99.13(42.54,182.83)	1.68(-0.44,3.84)	0.12
Low vegetables	0.05(0.02,0.08)	4.75(2.07,8.36)	0.09(0.04,0.16)	4.95(2.14,9.09)	0.55(-1.61,2.77)	0.62	1.03(0.44,1.83)	104.46(44.87,186.14)	2.09(0.92,3.86)	120.9(53.05,223.1)	0.94(-1.19,3.11)	0.39
Low whole grains	0(0,0)	0.04(0,0.15)	0(0,0)	0.06(0,0.19)	1.18(-1.14,3.56)	0.32	0.01(0,0.03)	0.66(0,2.57)	0.02(0,0.07)	1.09(0.01,4.14)	1.87(-0.48,4.27)	0.12
High processed meat	0(0,0)	0.01(0,0.04)	0(0,0)	0.02(0,0.06)	1.31(-0.94,3.61)	0.25	0(0,0.01)	0.17(0,0.76)	0.01(0,0.03)	0.31(0,1.44)	2.2(-0.09,4.53)	0.06
High sugar beverages	0(0,0)	0.01(0,0.04)	0(0,0)	0.01(0,0.06)	1.41(-0.28,3.13)	0.1	0(0,0.01)	0.14(0,0.73)	0.01(0,0.03)	0.28(0,1.48)	2.44(0.9,4.01)	<0.05
High sodium	0.02(0,0.06)	1.67(0,6.1)	0.03(0,0.11)	1.58(0,6.2)	0.15(-2.03,2.39)	0.89	0.3(0,1.15)	30.19(0.02,115.61)	0.57(0,2.29)	33.01(-0.03,131.4)	0.75(-0.85,2.37)	0.36
Japan
Total dietary risk	1.28(0.67,2.21)	1.57(0.82,2.71)	3.96(1.89,7.16)	1.22(0.59,2.19)	-0.83(-1.4,-0.26)	<0.05	30.59(18.27,48.31)	34.75(20.63,54.98)	62.07(33.86,104.38)	26.9(15.09,44.26)	-0.85(-1.27,-0.42)	<0.001
Low fruits	0.61(0.33,1.01)	0.76(0.4,1.27)	2.23(1.06,3.98)	0.69(0.34,1.21)	-0.37(-0.89,0.16)	0.17	14.88(8.95,22.64)	17.15(10.23,26.28)	35.52(19.84,58.43)	16.18(9.26,26.25)	-0.21(-0.49,0.08)	0.15
Low vegetables	0.3(0.14,0.56)	0.37(0.16,0.7)	0.86(0.27,1.95)	0.25(0.08,0.56)	-1.41(-1.98,-0.83)	<0.001	7.34(3.76,12.87)	8.38(4.2,14.87)	12.45(4.15,26.58)	5.17(1.75,10.93)	-1.69(-2.15,-1.22)	<0.001
Low whole grains	0.01(0,0.04)	0.01(0,0.05)	0.05(0,0.19)	0.01(0,0.05)	0.26(-0.23,0.75)	0.3	0.13(0,0.64)	0.18(0,0.78)	0.65(0.01,2.44)	0.2(0,0.85)	0.35(-0.03,0.74)	0.07
High processed meat	0.01(0,0.04)	0.01(0,0.05)	0.04(0,0.16)	0.01(0,0.05)	0.57(0.22,0.91)	<0.05	0.13(0,0.82)	0.16(0,0.96)	0.55(0,2.66)	0.2(0,1.14)	0.74(0.5,0.98)	<0.001
High sugar beverages	0(0,0.01)	0(0,0.01)	0.01(0,0.06)	0(0,0.02)	0.29(-0.17,0.75)	0.22	0.03(0,0.19)	0.05(0,0.24)	0.17(0,0.75)	0.06(0,0.28)	0.49(0.14,0.84)	<0.05
High sodium	0.67(0.12,1.62)	0.8(0.14,1.96)	1.62(0.09,4.71)	0.51(0.03,1.45)	-1.49(-2.12,-0.85)	<0.001	16.38(3.83,35.58)	18.2(4.06,40.11)	25.7(1.73,69.14)	10.7(0.78,28.27)	-1.72(-2.16,-1.28)	<0.001
Jordan
Total dietary risk	0.03(0.02,0.06)	6.43(2.87,11.28)	0.19(0.09,0.33)	6.72(3.16,11.55)	0.05(-0.22,0.33)	0.69	0.9(0.41,1.57)	127.36(58.75,220.15)	4.7(2.26,8.09)	123.55(59.7,210.53)	-0.07(-0.75,0.62)	0.85
Low fruits	0.02(0.01,0.04)	3.53(1.48,6.48)	0.11(0.05,0.21)	3.87(1.63,7.02)	0.11(-0.87,1.1)	0.83	0.53(0.22,0.96)	71.84(31.07,129.89)	2.88(1.27,5.18)	73.39(32.32,131.08)	0.1(-0.55,0.76)	0.75
Low vegetables	0.02(0.01,0.03)	3.27(1.32,6.24)	0.09(0.03,0.17)	3.06(1.21,5.88)	-0.4(-0.68,-0.13)	<0.05	0.44(0.18,0.85)	63.48(26.23,120.71)	2.05(0.83,3.98)	54.93(22.38,105.28)	-0.43(-1.13,0.27)	0.23
Low whole grains	0(0,0)	0.09(0,0.33)	0(0,0.01)	0.17(0,0.53)	2.29(1.27,3.32)	<0.001	0.01(0,0.04)	1.38(0,6.01)	0.1(0,0.33)	2.8(0.02,9.11)	2.39(1.88,2.9)	<0.001
High processed meat	0(0,0)	0.01(0,0.07)	0(0,0)	0.03(0,0.1)	2.33(1.64,3.02)	<0.001	0(0,0.01)	0.25(0,1.27)	0.02(0,0.08)	0.52(0,1.99)	2.51(1.81,3.21)	<0.001
High sugar beverages	0(0,0)	0.01(0,0.03)	0(0,0)	0.02(0,0.09)	3.84(3.17,4.52)	<0.001	0(0,0.01)	0.12(0,0.68)	0.02(0,0.08)	0.42(0,1.79)	4.11(3.56,4.66)	<0.001
High sodium	0(0,0.01)	0.39(0,2.36)	0.01(0,0.08)	0.41(0,2.6)	0.23(-0.12,0.58)	0.2	0.06(0,0.34)	8.39(-0.02,48.93)	0.33(0,1.91)	8.4(-0.03,49.86)	0.04(-0.22,0.29)	0.76
Kazakhstan
Total dietary risk	0.02(0.01,0.03)	0.21(0.1,0.38)	0.04(0.02,0.07)	0.46(0.21,0.87)	2.58(1.07,4.11)	<0.001	2.01(1.14,3.28)	27.72(15.84,44.97)	2.29(1.26,3.91)	24.2(13.34,41.11)	-0.41(-0.7,-0.13)	<0.05
Low fruits	0.01(0,0.02)	0.13(0.06,0.24)	0.02(0.01,0.04)	0.28(0.14,0.51)	2.57(1.17,3.99)	<0.001	1.3(0.71,2.21)	17.49(9.65,29.4)	1.62(0.91,2.69)	16.5(9.34,27.14)	-0.16(-0.47,0.15)	0.3
Low vegetables	0.01(0,0.01)	0.07(0.03,0.14)	0(0,0.01)	0.06(0.01,0.16)	-0.16(-1.4,1.08)	0.8	0.71(0.34,1.31)	9.54(4.66,17.43)	0.24(0.03,0.68)	2.85(0.45,7.49)	-3.92(-4.65,-3.17)	<0.001
Low whole grains	0(0,0)	0(0,0)	0(0,0)	0.01(0,0.02)	6.13(3.86,8.44)	<0.001	0.01(0,0.04)	0.15(0,0.62)	0.03(0,0.08)	0.29(0.01,0.9)	2.14(1.63,2.64)	<0.001
High processed meat	0(0,0)	0(0,0.01)	0(0,0)	0.01(0,0.02)	5.97(3.77,8.21)	<0.001	0.01(0,0.05)	0.14(0,0.75)	0.03(0,0.11)	0.3(0.01,1.09)	2.42(1.83,3.02)	<0.001
High sugar beverages	0(0,0)	0(0,0)	0(0,0)	0(0,0.01)	6.89(4.63,9.2)	<0.001	0(0,0.02)	0.04(0,0.23)	0.01(0,0.04)	0.11(0,0.45)	3.41(2.98,3.84)	<0.001
High sodium	0(0,0.01)	0.06(0,0.19)	0.01(0,0.04)	0.16(0,0.53)	3.05(1.36,4.77)	<0.001	0.54(0.03,1.54)	7.98(0.53,22.22)	0.64(0.01,2.04)	7.12(0.14,22.37)	-0.38(-0.87,0.11)	0.13
Kenya
Total dietary risk	0.2(0.1,0.37)	5.71(2.82,10.34)	0.7(0.36,1.17)	7.8(4,12.9)	1.02(0.83,1.2)	<0.001	4.87(2.51,8.68)	111.84(57.63,199.15)	17.63(9.31,29.43)	147.97(78.53,244.17)	0.92(0.74,1.11)	<0.001
Low fruits	0.11(0.05,0.21)	3.01(1.4,5.75)	0.37(0.18,0.66)	4.01(1.98,6.98)	0.94(0.78,1.1)	<0.001	2.75(1.32,5.13)	61.05(29.37,113.89)	9.93(4.88,17.37)	79.49(39.6,137.6)	0.87(0.73,1.01)	<0.001
Low vegetables	0.11(0.05,0.22)	3.22(1.43,6.27)	0.38(0.18,0.68)	4.24(2,7.53)	0.89(0.7,1.08)	<0.001	2.85(1.31,5.43)	64.26(29.51,122.39)	9.85(4.72,17.51)	81.37(39.11,143.44)	0.78(0.57,0.99)	<0.001
Low whole grains	0(0,0)	0.01(0,0.05)	0(0,0.01)	0.02(0,0.11)	2.94(2.78,3.1)	<0.001	0(0,0.02)	0.09(0,0.62)	0.02(0,0.16)	0.25(0,1.65)	3.39(3.26,3.52)	<0.001
High processed meat	0(0,0)	0(0,0.02)	0(0,0)	0.01(0,0.05)	3.39(3.18,3.6)	<0.001	0(0,0.01)	0.03(0,0.26)	0.01(0,0.09)	0.1(0,0.79)	3.85(3.69,4.01)	<0.001
High sugar beverages	0(0,0)	0(0,0)	0(0,0)	0(0,0.01)	4.77(4.62,4.93)	<0.001	0(0,0)	0.01(0,0.05)	0(0,0.03)	0.03(0,0.23)	5.3(5.19,5.42)	<0.001
High sodium	0.03(0,0.11)	1.03(0.03,3.41)	0.11(0,0.37)	1.37(0.02,4.57)	0.95(0.82,1.07)	<0.001	0.73(0.02,2.42)	18.66(0.5,61.17)	2.33(0.04,8.11)	23.06(0.41,77.8)	0.7(0.55,0.84)	<0.001
Kiribati
Total dietary risk	0(0,0)	2.47(0.99,4.91)	0(0,0)	3.6(1.25,7.86)	1.23(1.15,1.31)	<0.001	0.01(0.01,0.03)	67.89(28.86,129.14)	0.04(0.01,0.07)	90.52(35.46,185.56)	0.94(0.86,1.03)	<0.001
Low fruits	0(0,0)	1.04(0.38,2.2)	0(0,0)	1.49(0.49,3.3)	1.18(1.07,1.28)	<0.001	0.01(0,0.01)	29.58(11.63,59.99)	0.02(0.01,0.03)	38.36(14.34,80.69)	0.85(0.76,0.94)	<0.001
Low vegetables	0(0,0)	1.22(0.44,2.58)	0(0,0)	1.8(0.6,4.11)	1.27(1.16,1.38)	<0.001	0.01(0,0.01)	34.29(13.15,70.04)	0.02(0.01,0.04)	46.04(16.48,99.89)	0.96(0.86,1.06)	<0.001
Low whole grains	0(0,0)	0.03(0,0.12)	0(0,0)	0.05(0,0.2)	2.28(2.19,2.37)	<0.001	0(0,0)	0.65(0,3.17)	0(0,0)	1.16(0,4.94)	1.9(1.82,1.98)	<0.001
High processed meat	0(0,0)	0(0,0.02)	0(0,0)	0.01(0,0.04)	2.03(1.88,2.18)	<0.001	0(0,0)	0.13(0,0.7)	0(0,0)	0.21(0,1.09)	1.6(1.48,1.72)	<0.001
High sugar beverages	0(0,0)	0(0,0.01)	0(0,0)	0.01(0,0.03)	2.8(2.72,2.88)	<0.001	0(0,0)	0.07(0,0.39)	0(0,0)	0.13(0,0.77)	2.4(2.34,2.46)	<0.001
High sodium	0(0,0)	0.69(0.05,2.21)	0(0,0)	0.98(0.04,3.42)	1.14(1.05,1.23)	<0.001	0(0,0.01)	15.94(1.15,50.35)	0.01(0,0.03)	21.47(1,72.93)	0.98(0.88,1.07)	<0.001
Kuwait
Total dietary risk	0.01(0.01,0.02)	5.53(2.52,9.43)	0.04(0.01,0.07)	2.92(1.19,5.31)	-1.86(-2.33,-1.39)	<0.001	0.4(0.18,0.71)	108.73(49.94,187.22)	0.9(0.38,1.62)	54.55(23.39,97.55)	-1.98(-2.41,-1.54)	<0.001
Low fruits	0.01(0,0.01)	3.04(1.33,5.28)	0.02(0.01,0.04)	1.79(0.72,3.3)	-1.3(-2.05,-0.54)	<0.001	0.25(0.1,0.45)	62.32(27.66,108.86)	0.62(0.25,1.14)	35.11(14.52,63.64)	-1.72(-2.12,-1.33)	<0.001
Low vegetables	0(0,0.01)	1.81(0.63,3.65)	0.01(0,0.02)	0.56(0.07,1.51)	-3.39(-4.44,-2.33)	<0.001	0.11(0.04,0.22)	32.01(11.14,64.84)	0.14(0.01,0.39)	9.27(1.14,25.57)	-3.94(-5.14,-2.74)	<0.001
Low whole grains	0(0,0)	0.13(0.01,0.34)	0(0,0)	0.14(0.02,0.36)	0.71(0.49,0.94)	<0.001	0.01(0,0.03)	2.36(0.11,6.91)	0.03(0,0.09)	2.22(0.22,5.91)	0.28(0.06,0.49)	<0.05
High processed meat	0(0,0)	0.03(0,0.08)	0(0,0)	0.03(0,0.08)	0.25(-1.33,1.86)	0.76	0(0,0.01)	0.56(0.01,1.76)	0.01(0,0.03)	0.52(0.03,1.53)	-0.2(-1.89,1.51)	0.82
High sugar beverages	0(0,0)	0.02(0,0.07)	0(0,0)	0.04(0,0.12)	1.64(0.07,3.23)	<0.05	0(0,0.01)	0.45(0.01,1.63)	0.01(0,0.04)	0.69(0.05,2.3)	1.44(-0.06,2.97)	0.06
High sodium	0(0,0.01)	1.01(0,4.53)	0.01(0,0.03)	0.56(0,2.61)	-2.05(-3.94,-0.13)	<0.05	0.07(0,0.31)	21.21(-0.02,91.93)	0.17(0,0.73)	10.72(-0.02,47.7)	-2.3(-4,-0.57)	<0.05
Kyrgyzstan
Total dietary risk	0(0,0.01)	0.21(0.1,0.39)	0.01(0.01,0.02)	0.47(0.22,0.88)	2.57(1.8,3.35)	<0.001	0.56(0.31,0.91)	32.15(17.82,52.25)	0.96(0.54,1.53)	33.1(18.87,52.51)	-0.04(-0.27,0.18)	0.71
Low fruits	0(0,0)	0.15(0.07,0.28)	0.01(0,0.02)	0.34(0.16,0.66)	2.67(1.86,3.48)	<0.001	0.42(0.22,0.72)	23.54(12.29,40.52)	0.76(0.4,1.29)	25.53(13.68,42.87)	0.17(-0.14,0.48)	0.28
Low vegetables	0(0,0)	0.06(0.02,0.13)	0(0,0.01)	0.09(0.02,0.24)	0.98(0.12,1.84)	<0.05	0.17(0.07,0.36)	9.52(3.96,19.71)	0.18(0.04,0.46)	6.4(1.35,15.46)	-1.37(-1.74,-0.99)	<0.001
Low whole grains	0(0,0)	0(0,0)	0(0,0)	0(0,0.02)	5.99(4.86,7.13)	<0.001	0(0,0.01)	0.11(0,0.6)	0.01(0,0.03)	0.26(0.01,0.96)	2.73(2.29,3.18)	<0.001
High processed meat	0(0,0)	0(0,0)	0(0,0)	0(0,0.01)	5.87(4.35,7.42)	<0.001	0(0,0.01)	0.1(0,0.68)	0.01(0,0.03)	0.24(0,1.04)	2.8(2.29,3.32)	<0.001
High sugar beverages	0(0,0)	0(0,0)	0(0,0)	0(0,0)	5.92(4.58,7.28)	<0.001	0(0,0)	0.02(0,0.14)	0(0,0.01)	0.06(0,0.27)	3.02(2.58,3.46)	<0.001
High sodium	0(0,0)	0.07(0,0.21)	0(0,0.01)	0.13(0,0.45)	1.96(1.01,2.91)	<0.001	0.16(0.01,0.45)	9.6(0.56,27.11)	0.21(0,0.69)	7.9(0.11,25.43)	-0.71(-1.06,-0.35)	<0.001
Lao People's Democratic Republic
Total dietary risk	0.19(0.08,0.33)	18.69(8.21,32.48)	0.32(0.13,0.59)	14.73(6.06,27.1)	-0.76(-0.81,-0.72)	<0.001	5.5(2.39,9.65)	460.15(202.36,799.92)	8.59(3.52,16.15)	328.67(136.67,608.39)	-1.08(-1.12,-1.04)	<0.001
Low fruits	0.08(0.03,0.15)	8.08(3.29,14.91)	0.12(0.05,0.23)	5.66(2.23,10.76)	-1.14(-1.19,-1.09)	<0.001	2.41(0.96,4.48)	200.05(81.11,368.93)	3.41(1.31,6.65)	127.73(49.91,244.88)	-1.44(-1.49,-1.39)	<0.001
Low vegetables	0.09(0.03,0.17)	8.78(3.42,16.91)	0.14(0.05,0.28)	6.65(2.62,12.95)	-0.9(-0.97,-0.82)	<0.001	2.59(0.99,5.1)	216.54(84.27,421)	3.85(1.49,7.69)	147.18(57.97,288.08)	-1.25(-1.32,-1.18)	<0.001
Low whole grains	0(0,0)	0.03(0,0.14)	0(0,0)	0.04(0,0.15)	0.81(0.73,0.88)	<0.001	0(0,0.01)	0.35(0,2.05)	0.01(0,0.04)	0.47(0,2.33)	0.95(0.86,1.04)	<0.001
High processed meat	0(0,0)	0(0,0.03)	0(0,0)	0.01(0,0.03)	0.96(0.84,1.09)	<0.001	0(0,0)	0.06(0,0.38)	0(0,0.01)	0.09(0,0.49)	1.12(0.99,1.24)	<0.001
High sugar beverages	0(0,0)	0(0,0.01)	0(0,0)	0(0,0.02)	3.58(3.49,3.67)	<0.001	0(0,0)	0.02(0,0.11)	0(0,0.01)	0.05(0,0.31)	3.71(3.6,3.83)	<0.001
High sodium	0.07(0.01,0.19)	7.14(0.96,18.76)	0.12(0.01,0.34)	5.43(0.36,15.69)	-0.88(-0.92,-0.83)	<0.001	2(0.3,5.13)	171.74(25.23,442.79)	2.94(0.22,8.65)	118.76(8.81,343.9)	-1.18(-1.25,-1.11)	<0.001
Latvia
Total dietary risk	0(0,0.01)	0.19(0.1,0.32)	0.01(0.01,0.03)	0.6(0.3,1.07)	3.77(2.93,4.62)	<0.001	0.29(0.17,0.45)	15.64(9.25,24.58)	0.48(0.29,0.75)	23.14(13.97,36.36)	1.22(0.93,1.51)	<0.001
Low fruits	0(0,0)	0.12(0.06,0.21)	0.01(0,0.02)	0.36(0.18,0.66)	3.61(2.82,4.41)	<0.001	0.19(0.1,0.3)	10.18(5.71,16.76)	0.3(0.17,0.48)	14.58(8.31,23.97)	1.11(0.83,1.39)	<0.001
Low vegetables	0(0,0)	0.07(0.03,0.13)	0.01(0,0.01)	0.21(0.09,0.42)	3.5(2.56,4.45)	<0.001	0.11(0.06,0.19)	5.96(2.99,10.69)	0.17(0.08,0.31)	8.1(3.79,14.77)	0.96(0.66,1.27)	<0.001
Low whole grains	0(0,0)	0(0,0.01)	0(0,0)	0.01(0,0.03)	6.33(5.46,7.21)	<0.001	0(0,0.01)	0.11(0,0.49)	0.01(0,0.02)	0.33(0.01,1.03)	3.57(3.27,3.86)	<0.001
High processed meat	0(0,0)	0.01(0,0.03)	0(0,0)	0.04(0,0.14)	6.21(5.59,6.82)	<0.001	0.01(0,0.05)	0.53(0,2.79)	0.03(0,0.11)	1.62(0.03,5.65)	3.64(3.38,3.89)	<0.001
High sugar beverages	0(0,0)	0(0,0)	0(0,0)	0(0,0.01)	6.25(5.31,7.2)	<0.001	0(0,0)	0.02(0,0.13)	0(0,0)	0.07(0,0.25)	3.44(2.74,4.13)	<0.001
High sodium	0(0,0)	0.03(0,0.12)	0(0,0.01)	0.09(0,0.36)	3.25(2.21,4.31)	<0.001	0.04(0,0.15)	2.28(0,8.28)	0.07(0,0.27)	3.36(0,12.58)	1.24(0.73,1.76)	<0.001
Lebanon
Total dietary risk	0.02(0.01,0.04)	1.87(0.57,4.71)	0.11(0.04,0.22)	2.91(1.03,6.1)	1.47(1.25,1.69)	<0.001	0.36(0.11,0.95)	33.38(10.09,86.56)	1.78(0.65,3.68)	50.98(18.49,105.78)	1.4(1.14,1.66)	<0.001
Low fruits	0.01(0,0.02)	0.91(0.25,2.01)	0.06(0.02,0.14)	1.67(0.48,3.73)	2.02(1.92,2.12)	<0.001	0.18(0.06,0.36)	16.58(5.39,34.15)	1.08(0.35,2.29)	31.01(10.1,65.4)	2.08(1.82,2.34)	<0.001
Low vegetables	0(0,0.01)	0.28(0.01,0.89)	0.02(0,0.07)	0.49(0.02,1.73)	1.96(1.52,2.39)	<0.001	0.02(0,0.08)	3.04(0.12,9.94)	0.23(0.01,0.86)	6.29(0.19,23.44)	2.53(2.03,3.02)	<0.001
Low whole grains	0(0,0)	0.16(0.01,0.46)	0.01(0,0.02)	0.24(0.03,0.62)	1.29(1.15,1.44)	<0.001	0.03(0,0.1)	2.79(0.09,8.67)	0.14(0.01,0.37)	3.91(0.38,10.59)	1.12(0.91,1.32)	<0.001
High processed meat	0(0,0)	0.03(0,0.1)	0(0,0)	0.04(0,0.12)	1.11(0.88,1.33)	<0.001	0.01(0,0.02)	0.56(0.01,1.95)	0.03(0,0.08)	0.74(0.03,2.25)	0.95(0.66,1.24)	<0.001
High sugar beverages	0(0,0)	0.02(0,0.07)	0(0,0)	0.03(0,0.09)	1.23(0.97,1.48)	<0.001	0(0,0.02)	0.38(0.01,1.54)	0.02(0,0.06)	0.53(0.03,1.8)	1.06(0.66,1.47)	<0.001
High sodium	0(0,0.03)	0.45(0,2.84)	0.02(0,0.1)	0.45(0,2.81)	0.06(-0.13,0.26)	0.53	0.11(0,0.66)	9.64(-0.02,57.9)	0.3(0,1.75)	8.78(-0.01,51.37)	-0.28(-0.52,-0.04)	<0.05
Lesotho
Total dietary risk	0.03(0.01,0.05)	7.52(3.29,13.27)	0.09(0.04,0.15)	17.46(7.71,30.62)	2.86(2.53,3.18)	<0.001	0.77(0.34,1.33)	167.87(75.69,290.66)	2.37(1.07,4.21)	394.09(178.18,693)	2.91(2.56,3.26)	<0.001
Low fruits	0.02(0.01,0.03)	4.34(1.74,8.1)	0.05(0.02,0.1)	10.15(4.14,18.95)	2.88(2.56,3.2)	<0.001	0.45(0.18,0.83)	98.74(40.04,180.34)	1.42(0.58,2.68)	233.21(96.09,435.58)	2.92(2.58,3.26)	<0.001
Low vegetables	0.02(0.01,0.03)	4.15(1.63,8.01)	0.05(0.02,0.09)	9.74(3.79,18.87)	2.9(2.58,3.21)	<0.001	0.43(0.17,0.83)	93.87(37.17,178.9)	1.36(0.53,2.65)	223.16(88.02,431.53)	2.95(2.61,3.28)	<0.001
Low whole grains	0(0,0)	0.04(0,0.14)	0(0,0)	0.13(0.01,0.37)	4.03(3.75,4.32)	<0.001	0(0,0.01)	0.61(0,2.52)	0.01(0,0.04)	2.47(0.11,7.54)	4.7(4.39,5.01)	<0.001
High processed meat	0(0,0)	0.01(0,0.06)	0(0,0)	0.06(0,0.18)	4.99(4.67,5.32)	<0.001	0(0,0)	0.21(0,1.07)	0.01(0,0.02)	1.14(0.02,3.97)	5.72(5.39,6.04)	<0.001
High sugar beverages	0(0,0)	0.01(0,0.03)	0(0,0)	0.04(0,0.14)	6.52(6.16,6.89)	<0.001	0(0,0)	0.1(0,0.52)	0(0,0.02)	0.81(0.02,3.15)	7.18(6.87,7.49)	<0.001
High sodium	0(0,0.01)	0.6(0,3.1)	0.01(0,0.03)	1.22(0,6.66)	2.4(2.05,2.75)	<0.001	0.06(0,0.32)	14.05(-0.02,69.76)	0.17(0,0.89)	28.39(-0.05,149.32)	2.36(1.95,2.77)	<0.001
Liberia
Total dietary risk	0.09(0.04,0.15)	16.74(7.88,28.18)	0.17(0.08,0.3)	18.68(8.38,31.84)	0.35(0.16,0.54)	<0.001	2.15(0.99,3.8)	341.44(159.66,587.28)	4.81(2.14,8.54)	378.58(171.52,654.43)	0.3(0.12,0.48)	<0.001
Low fruits	0.04(0.02,0.08)	8.17(3.48,14.5)	0.09(0.04,0.16)	9.35(3.82,16.62)	0.41(0.22,0.6)	<0.001	1.1(0.45,2.04)	170.53(71.64,308.91)	2.56(1.03,4.76)	194.64(79.98,351.01)	0.41(0.24,0.58)	<0.001
Low vegetables	0.05(0.02,0.09)	9.58(4.1,17.65)	0.1(0.04,0.19)	10.52(4.21,19.49)	0.29(-0.01,0.59)	0.06	1.27(0.53,2.45)	198.93(84.43,373.79)	2.81(1.11,5.42)	216.74(87.47,405.82)	0.28(-0.02,0.57)	0.06
Low whole grains	0(0,0)	0.21(0.01,0.63)	0(0,0.01)	0.25(0.02,0.68)	0.59(0.35,0.83)	<0.001	0.02(0,0.08)	3.79(0.11,12.66)	0.07(0,0.21)	5.25(0.26,14.92)	1.04(0.84,1.24)	<0.001
High processed meat	0(0,0)	0.13(0,0.46)	0(0,0.01)	0.16(0.01,0.47)	0.54(0.3,0.78)	<0.001	0.02(0,0.07)	2.65(0.04,10.4)	0.05(0,0.18)	3.67(0.09,11.54)	1.04(0.76,1.32)	<0.001
High sugar beverages	0(0,0)	0.01(0,0.03)	0(0,0)	0.01(0,0.04)	1.11(0.87,1.35)	<0.001	0(0,0.01)	0.18(0,0.72)	0(0,0.02)	0.29(0.01,0.97)	1.58(1.33,1.82)	<0.001
High sodium	0.01(0,0.04)	1.83(0,8.44)	0.02(0,0.08)	2.21(0,9.81)	0.6(0.36,0.83)	<0.001	0.21(0,0.96)	34.98(-0.03,161.76)	0.44(0,1.98)	41.31(-0.03,182.01)	0.51(0.27,0.75)	<0.001
Libya
Total dietary risk	0.04(0.02,0.08)	4.81(2.05,9.13)	0.23(0.1,0.41)	9.68(4.24,17.1)	2.3(1.77,2.83)	<0.001	1.04(0.46,1.91)	98.02(43.69,180.71)	5.48(2.41,9.93)	189.39(83.89,337.14)	2.18(1.74,2.62)	<0.001
Low fruits	0.02(0.01,0.05)	2.47(0.98,4.89)	0.12(0.05,0.23)	5.03(2.05,9.28)	2.34(1.75,2.93)	<0.001	0.58(0.24,1.1)	52.72(22.12,100.39)	3(1.25,5.64)	100.77(42.33,186.76)	2.17(1.74,2.59)	<0.001
Low vegetables	0.02(0.01,0.04)	2.16(0.79,4.58)	0.11(0.04,0.22)	4.72(1.79,9.34)	2.58(2.06,3.1)	<0.001	0.44(0.17,0.9)	42.14(16.06,86.6)	2.56(0.98,5.17)	90.25(34.83,179.6)	2.5(1.95,3.05)	<0.001
Low whole grains	0(0,0)	0.09(0,0.31)	0(0,0.01)	0.19(0.01,0.52)	2.28(1.97,2.6)	<0.001	0.01(0,0.06)	1.54(0.02,5.57)	0.1(0,0.31)	3.45(0.14,10.24)	2.6(2.27,2.93)	<0.001
High processed meat	0(0,0)	0.02(0,0.07)	0(0,0)	0.04(0,0.12)	2.1(1.76,2.44)	<0.001	0(0,0.02)	0.35(0,1.44)	0.02(0,0.08)	0.75(0.01,2.58)	2.48(2.26,2.7)	<0.001
High sugar beverages	0(0,0)	0.02(0,0.07)	0(0,0)	0.02(0,0.09)	1.16(0.76,1.56)	<0.001	0(0,0.02)	0.32(0,1.49)	0.02(0,0.07)	0.53(0.01,1.98)	1.61(1.26,1.97)	<0.001
High sodium	0(0,0.02)	0.45(0,2.72)	0.02(0,0.11)	0.71(0,4.45)	1.55(1.17,1.93)	<0.001	0.1(0,0.59)	9.71(-0.02,57.12)	0.44(0,2.53)	15.2(-0.01,89.97)	1.48(1.17,1.79)	<0.001
Lithuania
Total dietary risk	0.01(0,0.01)	0.25(0.13,0.42)	0.02(0.01,0.04)	0.63(0.32,1.1)	3.14(2.28,4)	<0.001	0.42(0.26,0.65)	18.01(10.92,27.69)	0.71(0.42,1.12)	23.85(14.05,37.74)	0.96(0.28,1.64)	<0.05
Low fruits	0(0,0.01)	0.14(0.07,0.25)	0.01(0.01,0.02)	0.35(0.18,0.62)	2.99(2.14,3.85)	<0.001	0.25(0.15,0.4)	10.7(6.22,16.94)	0.4(0.23,0.64)	13.91(7.96,22.51)	0.89(0.2,1.58)	<0.05
Low vegetables	0(0,0)	0.11(0.05,0.2)	0.01(0,0.02)	0.22(0.1,0.43)	2.37(1.4,3.35)	<0.001	0.19(0.1,0.32)	8.09(4.36,13.59)	0.25(0.12,0.45)	8.28(3.89,15.08)	0.11(-0.15,0.37)	0.42
Low whole grains	0(0,0)	0(0,0.01)	0(0,0)	0.01(0,0.03)	5.78(5,6.57)	<0.001	0(0,0.01)	0.11(0,0.5)	0.01(0,0.03)	0.32(0.01,1.04)	3.48(3.12,3.85)	<0.001
High processed meat	0(0,0)	0.01(0,0.04)	0(0,0.01)	0.05(0,0.18)	6.26(5.23,7.3)	<0.001	0.01(0,0.08)	0.65(0,3.34)	0.06(0,0.21)	2.2(0.04,7.39)	4.03(3.54,4.53)	<0.001
High sugar beverages	0(0,0)	0(0,0)	0(0,0)	0(0,0.01)	6.79(5.61,7.98)	<0.001	0(0,0)	0.04(0,0.19)	0(0,0.01)	0.15(0,0.55)	4.52(3.64,5.39)	<0.001
High sodium	0(0,0)	0.04(0,0.16)	0(0,0.02)	0.11(0,0.44)	3.52(2.68,4.37)	<0.001	0.06(0,0.24)	2.51(0,10)	0.12(0,0.47)	3.75(0,14.78)	1.38(0.74,2.03)	<0.001
Luxembourg
Total dietary risk	0(0,0.01)	1.62(0.87,2.69)	0.01(0.01,0.02)	1.91(0.99,3.32)	0.71(0.11,1.32)	<0.05	0.1(0.06,0.16)	35.88(20.94,56.13)	0.23(0.13,0.38)	37.17(20.57,60.91)	0.2(-0.11,0.52)	0.21
Low fruits	0(0,0)	0.76(0.37,1.37)	0.01(0,0.01)	0.87(0.39,1.64)	0.62(0.02,1.23)	<0.05	0.05(0.03,0.08)	17.65(9.65,29.25)	0.11(0.05,0.2)	18.25(8.98,32.13)	0.2(-0.09,0.5)	0.17
Low vegetables	0(0,0)	0.81(0.4,1.49)	0.01(0,0.01)	0.93(0.43,1.74)	0.61(0.01,1.21)	<0.05	0.05(0.03,0.09)	18.1(9.55,31.69)	0.11(0.05,0.2)	16.91(8.06,31.18)	-0.17(-0.5,0.17)	0.32
Low whole grains	0(0,0)	0.03(0,0.1)	0(0,0)	0.03(0,0.08)	0.03(-0.55,0.6)	0.93	0(0,0)	0.5(0,1.7)	0(0,0.01)	0.51(0.05,1.39)	0.09(-0.24,0.42)	0.59
High processed meat	0(0,0)	0.07(0,0.23)	0(0,0)	0.07(0.01,0.19)	0.14(-0.55,0.83)	0.69	0(0,0.01)	1.24(0,5)	0.01(0,0.03)	1.41(0.07,4.4)	0.46(0.02,0.9)	<0.05
High sugar beverages	0(0,0)	0.01(0,0.04)	0(0,0)	0.01(0,0.03)	0.48(-0.22,1.18)	0.18	0(0,0)	0.21(0,0.9)	0(0,0)	0.25(0.02,0.83)	0.74(0.27,1.22)	<0.05
High sodium	0(0,0)	0.25(0,1.05)	0(0,0.01)	0.32(0,1.34)	0.82(0.03,1.62)	<0.05	0.02(0,0.06)	5.57(-0.01,22.45)	0.04(0,0.16)	6.56(0,25.49)	0.59(0.11,1.07)	<0.05
Madagascar
Total dietary risk	0.15(0.07,0.27)	6.68(2.99,12.47)	0.27(0.13,0.47)	6.46(3.08,11.17)	-0.11(-0.3,0.07)	0.24	3.78(1.81,6.82)	139.26(65.96,252.26)	7.79(3.9,13.54)	130.13(65.1,223.53)	-0.19(-0.49,0.1)	0.2
Low fruits	0.07(0.03,0.14)	3.23(1.33,6.32)	0.14(0.06,0.26)	3.22(1.41,5.9)	0(-0.28,0.28)	0.98	1.98(0.86,3.78)	70.18(30.33,134.33)	4.29(1.95,7.92)	67.51(30.83,122.81)	-0.1(-0.39,0.18)	0.47
Low vegetables	0.09(0.04,0.17)	3.95(1.6,7.82)	0.16(0.07,0.31)	3.79(1.68,7.04)	-0.13(-0.32,0.05)	0.15	2.37(1.01,4.57)	85.04(36.01,164.57)	4.93(2.24,9.22)	78.81(36.16,145.48)	-0.21(-0.51,0.08)	0.16
Low whole grains	0(0,0)	0.01(0,0.04)	0(0,0)	0.01(0,0.07)	2.02(1.84,2.21)	<0.001	0(0,0.01)	0.07(0,0.5)	0(0,0.03)	0.14(0,0.92)	2.29(2.11,2.48)	<0.001
High processed meat	0(0,0)	0(0,0.02)	0(0,0)	0(0,0.03)	2.16(1.89,2.43)	<0.001	0(0,0)	0.02(0,0.19)	0(0,0.01)	0.05(0,0.37)	2.46(2.27,2.65)	<0.001
High sugar beverages	0(0,0)	0(0,0)	0(0,0)	0(0,0.01)	2.12(1.82,2.42)	<0.001	0(0,0)	0.01(0,0.05)	0(0,0)	0.01(0,0.09)	2.3(1.99,2.62)	<0.001
High sodium	0.04(0,0.13)	2.04(0.06,6.29)	0.06(0,0.19)	1.52(0.01,5.05)	-0.93(-1.15,-0.71)	<0.001	0.98(0.03,3.09)	39.4(1.15,121.99)	1.34(0.01,4.63)	27.61(0.28,91.8)	-1.14(-1.36,-0.91)	<0.001
Malawi
Total dietary risk	0.15(0.07,0.25)	9.56(4.67,16.51)	0.32(0.16,0.54)	10.43(5.3,17.68)	0.3(0.15,0.45)	<0.001	3.85(1.96,6.58)	191.48(97.1,325.96)	8.31(4.27,14.24)	206.28(106.77,348.95)	0.26(0.12,0.4)	<0.001
Low fruits	0.07(0.03,0.13)	4.6(2.08,8.28)	0.15(0.07,0.27)	4.86(2.34,8.58)	0.22(0.07,0.37)	<0.05	2.01(0.93,3.59)	95.65(44.57,170.06)	4.25(2.03,7.62)	99.77(48.47,175.93)	0.15(0.01,0.29)	<0.05
Low vegetables	0.08(0.04,0.15)	5.33(2.36,9.79)	0.19(0.09,0.34)	6.01(2.82,10.83)	0.41(0.25,0.56)	<0.001	2.26(1.04,4.12)	109.19(50.14,198.11)	5.13(2.43,9.39)	122.44(58.64,220.81)	0.38(0.23,0.53)	<0.001
Low whole grains	0(0,0)	0.01(0,0.04)	0(0,0)	0.01(0,0.07)	2.06(1.82,2.29)	<0.001	0(0,0.01)	0.07(0,0.48)	0(0,0.03)	0.14(0,1)	2.59(2.39,2.78)	<0.001
High processed meat	0(0,0)	0(0,0.02)	0(0,0)	0(0,0.03)	2.67(2.55,2.79)	<0.001	0(0,0)	0.02(0,0.2)	0(0,0.01)	0.06(0,0.47)	3.2(2.94,3.46)	<0.001
High sugar beverages	0(0,0)	0(0,0)	0(0,0)	0(0,0.01)	4.06(3.76,4.36)	<0.001	0(0,0)	0(0,0.04)	0(0,0.01)	0.02(0,0.15)	4.74(4.49,4.99)	<0.001
High sodium	0.04(0,0.13)	2.93(0.1,8.79)	0.07(0,0.23)	2.51(0.03,8.16)	-0.43(-0.58,-0.28)	<0.001	0.99(0.03,2.97)	54.42(1.81,162.25)	1.5(0.02,5.06)	44.44(0.51,145.67)	-0.63(-0.76,-0.49)	<0.001
Malaysia
Total dietary risk	0.48(0.23,0.8)	10.18(4.94,16.68)	1.56(0.73,2.62)	11.35(5.32,18.97)	0.33(0.11,0.56)	<0.05	13.41(6.44,22.21)	252.31(123.27,411.94)	39.37(18.53,66.2)	253.02(119.5,423.35)	0.02(-0.28,0.31)	0.9
Low fruits	0.2(0.09,0.35)	4.23(1.85,7.29)	0.56(0.25,0.98)	4.16(1.82,7.15)	-0.16(-0.4,0.07)	0.18	5.73(2.45,10.04)	105.62(46.21,181.81)	14.57(6.4,25.45)	93.41(41.28,161.62)	-0.41(-0.71,-0.12)	<0.05
Low vegetables	0.22(0.1,0.39)	4.64(2.04,8.14)	0.7(0.31,1.21)	5.13(2.27,8.81)	0.35(0.11,0.59)	<0.05	6.22(2.65,11.1)	115.49(50.29,202.32)	17.73(7.82,30.99)	114.16(50.71,197.77)	-0.1(-0.3,0.1)	0.34
Low whole grains	0(0,0.01)	0.05(0,0.22)	0.01(0,0.04)	0.08(0,0.33)	1.48(1.22,1.75)	<0.001	0.03(0,0.2)	0.8(0,4.3)	0.17(0,0.95)	1.3(0.01,6.45)	1.48(1.23,1.73)	<0.001
High processed meat	0(0,0)	0.01(0,0.06)	0(0,0.01)	0.02(0,0.11)	2.24(1.95,2.52)	<0.001	0.01(0,0.06)	0.18(0,1.2)	0.05(0,0.38)	0.38(0,2.42)	2.47(2.23,2.71)	<0.001
High sugar beverages	0(0,0)	0(0,0.02)	0(0,0.01)	0.01(0,0.06)	3.72(3.11,4.33)	<0.001	0(0,0.02)	0.06(0,0.41)	0.03(0,0.22)	0.21(0,1.35)	4.08(3.69,4.47)	<0.001
High sodium	0.2(0.03,0.49)	4.35(0.63,10.59)	0.63(0.05,1.67)	4.48(0.34,11.98)	0(-0.21,0.2)	0.97	5.26(0.85,12.66)	105.82(17.05,251.62)	15.35(1.4,40.25)	98.86(8.54,260.3)	-0.26(-0.53,0.02)	0.07
Maldives
Total dietary risk	0.01(0,0.01)	20.51(9.05,38.52)	0.02(0.01,0.03)	11.23(4.91,19.5)	-2.03(-2.21,-1.85)	<0.001	0.24(0.11,0.42)	467.32(209.3,842.97)	0.42(0.18,0.74)	217.72(96.66,377)	-2.55(-2.73,-2.36)	<0.001
Low fruits	0(0,0.01)	8.63(3.47,16.64)	0.01(0,0.01)	4.86(2.03,8.72)	-1.92(-2.07,-1.77)	<0.001	0.1(0.04,0.19)	199.22(80.15,372.47)	0.19(0.08,0.36)	96.79(40.97,174.28)	-2.38(-2.54,-2.22)	<0.001
Low vegetables	0(0,0.01)	8.56(3.4,16.86)	0.01(0,0.01)	4.45(1.79,8.17)	-2.17(-2.38,-1.96)	<0.001	0.1(0.04,0.19)	194.5(77.58,373.67)	0.16(0.06,0.31)	84.18(34.23,155.68)	-2.76(-2.98,-2.54)	<0.001
Low whole grains	0(0,0)	0.05(0,0.25)	0(0,0)	0.04(0,0.18)	-0.33(-0.51,-0.14)	<0.001	0(0,0)	0.54(0,3.19)	0(0,0)	0.5(0,2.47)	-0.24(-0.44,-0.04)	<0.05
High processed meat	0(0,0)	0.01(0,0.04)	0(0,0)	0.01(0,0.03)	-0.43(-0.58,-0.27)	<0.001	0(0,0)	0.07(0,0.49)	0(0,0)	0.07(0,0.37)	-0.35(-0.56,-0.13)	<0.05
High sugar beverages	0(0,0)	0(0,0.01)	0(0,0)	0(0,0.01)	1.48(1.26,1.7)	<0.001	0(0,0)	0.02(0,0.13)	0(0,0)	0.03(0,0.2)	1.5(1.28,1.71)	<0.001
High sodium	0(0,0.01)	8.68(1.25,23)	0.01(0,0.02)	4.21(0.26,11.99)	-2.42(-2.7,-2.13)	<0.001	0.1(0.02,0.24)	197.22(32.26,499.74)	0.14(0.01,0.39)	81.51(6.29,224.44)	-2.93(-3.23,-2.63)	<0.001
Mali
Total dietary risk	0.23(0.1,0.41)	14.43(6.61,24.5)	0.51(0.23,0.9)	14.21(6.51,24.18)	-0.03(-0.19,0.12)	0.67	6.23(2.71,11.05)	296.54(132.73,512.9)	13.42(5.87,23.85)	281.78(126.94,487.63)	-0.15(-0.3,0)	0.05
Low fruits	0.13(0.05,0.23)	7.65(3.18,13.7)	0.27(0.11,0.5)	7.23(3.04,12.99)	-0.17(-0.32,-0.02)	<0.05	3.44(1.34,6.54)	160.67(64.66,295.97)	7.15(2.79,13.74)	146.37(59.5,270.66)	-0.28(-0.42,-0.14)	<0.001
Low vegetables	0.13(0.05,0.25)	7.95(3.25,14.7)	0.29(0.11,0.54)	7.75(3.19,14.09)	-0.06(-0.21,0.08)	0.38	3.53(1.35,6.87)	165.91(65.56,314.36)	7.6(2.92,14.82)	156.6(62.66,293.7)	-0.17(-0.31,-0.03)	<0.05
Low whole grains	0(0,0.01)	0.16(0,0.51)	0.01(0,0.02)	0.18(0.01,0.48)	0.3(0.15,0.45)	<0.001	0.04(0,0.16)	2.4(0.01,8.94)	0.11(0,0.4)	2.85(0.13,8.87)	0.57(0.45,0.69)	<0.001
High processed meat	0(0,0)	0.08(0,0.3)	0(0,0.01)	0.11(0,0.36)	1.3(1.13,1.46)	<0.001	0.02(0,0.11)	1.2(0,5.58)	0.09(0,0.36)	1.99(0.05,7.3)	1.66(1.54,1.79)	<0.001
High sugar beverages	0(0,0)	0(0,0.02)	0(0,0)	0.01(0,0.05)	3.97(3.8,4.14)	<0.001	0(0,0.01)	0.07(0,0.3)	0.01(0,0.05)	0.25(0.01,0.97)	4.36(4.19,4.54)	<0.001
High sodium	0.02(0,0.11)	1.48(0,6.96)	0.06(0,0.26)	1.7(0,7.56)	0.48(0.25,0.7)	<0.001	0.54(0,2.54)	27.91(-0.03,131.16)	1.3(0,5.94)	30.83(-0.03,138.42)	0.35(0.17,0.54)	<0.001
Malta
Total dietary risk	0(0,0.01)	1.79(0.93,2.98)	0.01(0,0.02)	1.63(0.76,2.91)	-0.38(-0.84,0.09)	0.11	0.08(0.05,0.13)	38.66(22.1,61.1)	0.19(0.1,0.32)	34.62(17.91,58.24)	-0.42(-0.75,-0.08)	<0.05
Low fruits	0(0,0)	0.92(0.46,1.59)	0.01(0,0.01)	0.85(0.38,1.56)	-0.34(-0.8,0.13)	0.15	0.04(0.03,0.07)	20.38(11.45,33.11)	0.1(0.05,0.18)	19.28(9.75,33.49)	-0.23(-0.55,0.09)	0.17
Low vegetables	0(0,0)	0.74(0.35,1.34)	0(0,0.01)	0.52(0.17,1.09)	-1.25(-1.72,-0.78)	<0.001	0.03(0.02,0.06)	15.59(8.08,27.42)	0.05(0.02,0.11)	8.86(2.58,18.75)	-1.98(-2.49,-1.46)	<0.001
Low whole grains	0(0,0)	0.04(0,0.11)	0(0,0)	0.04(0,0.1)	-0.22(-0.61,0.17)	0.26	0(0,0)	0.65(0.01,2.04)	0(0,0.01)	0.67(0.05,1.88)	0.04(-0.26,0.34)	0.81
High processed meat	0(0,0)	0.08(0,0.25)	0(0,0)	0.08(0.01,0.23)	0.01(-0.42,0.45)	0.95	0(0,0.01)	1.4(0.01,5.12)	0.01(0,0.03)	1.63(0.07,5.34)	0.48(-0.06,1.02)	0.08
High sugar beverages	0(0,0)	0.02(0,0.05)	0(0,0)	0.02(0,0.05)	0.35(-0.07,0.77)	0.1	0(0,0)	0.3(0,1.14)	0(0,0.01)	0.39(0.02,1.3)	0.85(0.49,1.2)	<0.001
High sodium	0(0,0)	0.33(0,1.31)	0(0,0.01)	0.37(0,1.42)	0.31(-0.37,0.99)	0.37	0.02(0,0.06)	7.92(0.03,28.21)	0.05(0,0.17)	9.14(0.11,30.97)	0.43(-0.01,0.87)	0.05
Marshall Islands
Total dietary risk	0(0,0)	3.09(1.03,7.09)	0(0,0)	5.11(0.99,16.77)	1.68(1.5,1.87)	<0.001	0.01(0,0.02)	79.77(30.4,168.73)	0.02(0.01,0.07)	122.96(31.92,363.33)	1.41(1.31,1.52)	<0.001
Low fruits	0(0,0)	1.32(0.41,3.08)	0(0,0)	2.17(0.42,6.95)	1.62(1.43,1.81)	<0.001	0(0,0.01)	35.19(12.58,75.73)	0.01(0,0.03)	53.77(13.6,156.27)	1.39(1.27,1.5)	<0.001
Low vegetables	0(0,0)	1.55(0.48,3.6)	0(0,0)	2.56(0.47,8.39)	1.69(1.52,1.86)	<0.001	0(0,0.01)	40.94(14.34,90.07)	0.01(0,0.04)	62.85(15.39,186.11)	1.39(1.24,1.55)	<0.001
Low whole grains	0(0,0)	0.02(0,0.1)	0(0,0)	0.07(0,0.35)	4.21(3.95,4.47)	<0.001	0(0,0)	0.44(0,2.55)	0(0,0)	1.45(0,7.18)	3.93(3.7,4.16)	<0.001
High processed meat	0(0,0)	0(0,0.02)	0(0,0)	0.01(0,0.06)	3.23(2.9,3.56)	<0.001	0(0,0)	0.08(0,0.51)	0(0,0)	0.18(0,1.2)	2.76(2.44,3.08)	<0.001
High sugar beverages	0(0,0)	0(0,0.01)	0(0,0)	0(0,0.03)	3.86(3.57,4.16)	<0.001	0(0,0)	0.04(0,0.27)	0(0,0)	0.11(0,0.77)	3.35(3.03,3.67)	<0.001
High sodium	0(0,0)	0.87(0.05,3)	0(0,0)	1.38(0.04,6.19)	1.55(1.35,1.75)	<0.001	0(0,0)	19.17(1.19,62.57)	0(0,0.02)	29.06(1.06,123.21)	1.41(1.22,1.59)	<0.001
Mauritania
Total dietary risk	0.08(0.04,0.13)	17.31(7.96,29.11)	0.16(0.07,0.29)	16.89(7.48,29.87)	-0.07(-0.16,0.02)	0.12	1.95(0.88,3.36)	358.57(163.56,612.05)	3.72(1.64,6.64)	322.09(143.34,569.81)	-0.34(-0.46,-0.22)	<0.001
Low fruits	0.04(0.02,0.08)	9.67(3.97,17.5)	0.09(0.04,0.17)	9.41(3.72,17.64)	-0.07(-0.15,0.02)	0.11	1.13(0.45,2.11)	204.81(83.3,377.46)	2.16(0.84,4.1)	183.87(72.67,345.33)	-0.34(-0.47,-0.22)	<0.001
Low vegetables	0.04(0.02,0.08)	9.48(3.85,17.62)	0.09(0.03,0.17)	8.84(3.44,17.13)	-0.22(-0.31,-0.12)	<0.001	1.11(0.44,2.11)	200.91(81.57,377.58)	2.01(0.77,3.94)	171.54(66.7,332.96)	-0.5(-0.63,-0.38)	<0.001
Low whole grains	0(0,0)	0.17(0,0.58)	0(0,0.01)	0.27(0.01,0.78)	1.39(1.25,1.53)	<0.001	0.01(0,0.05)	2.51(0,9.79)	0.04(0,0.14)	4.14(0.08,13.38)	1.64(1.52,1.76)	<0.001
High processed meat	0(0,0)	0.1(0,0.39)	0(0,0.01)	0.17(0,0.55)	1.78(1.62,1.94)	<0.001	0.01(0,0.04)	1.46(0,6.99)	0.03(0,0.12)	2.78(0.01,10.25)	2.09(1.89,2.29)	<0.001
High sugar beverages	0(0,0)	0.01(0,0.03)	0(0,0)	0.02(0,0.08)	3.84(3.67,4.02)	<0.001	0(0,0)	0.11(0,0.52)	0(0,0.02)	0.37(0,1.56)	4.19(4,4.39)	<0.001
High sodium	0.01(0,0.03)	1.65(0,7.68)	0.02(0,0.08)	1.85(0,8.49)	0.39(0.3,0.48)	<0.001	0.17(0,0.78)	32.49(-0.04,151.19)	0.36(0,1.65)	33.14(-0.02,151.36)	0.08(-0.11,0.26)	0.42
Mauritius
Total dietary risk	0.07(0.03,0.11)	18.59(8.97,29.91)	0.28(0.13,0.46)	29.12(13.82,47.01)	1.1(0.17,2.03)	<0.05	1.75(0.85,2.86)	428.63(209.54,692.75)	6.67(3.15,10.87)	660.41(310.98,1078.11)	1.06(0.14,1.99)	<0.05
Low fruits	0.03(0.01,0.05)	8.91(4,15.27)	0.14(0.06,0.23)	14.2(6.46,23.84)	1.14(0.22,2.08)	<0.05	0.85(0.38,1.49)	206.07(91.95,357.39)	3.27(1.47,5.6)	326.96(146.26,561.05)	1.25(0.03,2.49)	<0.05
Low vegetables	0.03(0.01,0.05)	7.46(3.25,13.14)	0.11(0.05,0.19)	10.85(4.69,19.3)	0.89(0.01,1.78)	<0.05	0.7(0.3,1.25)	170.78(73.6,303.19)	2.45(1.05,4.43)	245.26(104.33,443.33)	0.88(0.03,1.73)	<0.05
Low whole grains	0(0,0)	0.06(0,0.3)	0(0,0.01)	0.28(0,1.13)	5.2(4.09,6.32)	<0.001	0(0,0.02)	0.89(0,5.3)	0.05(0,0.21)	4.74(0,21.81)	5.45(4.56,6.34)	<0.001
High processed meat	0(0,0)	0.01(0,0.06)	0(0,0)	0.05(0,0.22)	4.05(3.03,5.08)	<0.001	0(0,0)	0.19(0,1.05)	0.01(0,0.04)	0.76(0,4.41)	4.46(3.51,5.43)	<0.001
High sugar beverages	0(0,0)	0.01(0,0.06)	0(0,0)	0.07(0,0.34)	5.75(4.67,6.84)	<0.001	0(0,0)	0.16(0,0.96)	0.01(0,0.07)	1.11(0,7.16)	6.31(5.24,7.38)	<0.001
High sodium	0.03(0,0.06)	7.28(1.03,18.15)	0.1(0.01,0.27)	10.25(0.74,27.57)	0.79(-0.47,2.06)	0.22	0.67(0.11,1.63)	167.48(27.02,408.95)	2.38(0.19,6.28)	225.86(17.44,603.62)	0.64(-0.69,1.98)	0.35
Mexico
Total dietary risk	1.6(0.86,2.54)	8.81(4.69,14)	7.11(3.68,11.68)	10.84(5.63,17.76)	0.7(0.04,1.36)	<0.05	39.48(22.32,61.09)	175.06(98.51,270.25)	178.4(95.35,289.69)	252.94(135.47,409.65)	1.19(0.65,1.73)	<0.001
Low fruits	0.66(0.31,1.13)	3.55(1.65,6.16)	2.73(1.27,4.87)	4.12(1.92,7.36)	0.51(-0.12,1.14)	0.11	17.27(8.63,28.7)	73.65(36.56,122.76)	72.07(34.1,126.75)	101.18(47.96,177.74)	1.02(0.48,1.56)	<0.001
Low vegetables	0.95(0.45,1.63)	5.18(2.45,8.88)	4.04(1.92,7.08)	6.15(2.92,10.75)	0.58(-0.05,1.22)	0.07	23.86(11.91,40.68)	104.5(52.03,177.07)	101.94(49.32,178.83)	144.39(69.92,252.29)	1.04(0.51,1.57)	<0.001
Low whole grains	0.02(0,0.06)	0.14(0.01,0.35)	0.11(0.01,0.29)	0.17(0.01,0.45)	0.75(-0.21,1.73)	0.13	0.61(0.04,1.58)	2.73(0.2,6.97)	2.97(0.22,7.75)	4.17(0.31,10.86)	1.42(0.78,2.07)	<0.001
High processed meat	0.01(0,0.03)	0.06(0,0.17)	0.06(0,0.17)	0.09(0,0.25)	1.24(0.39,2.1)	<0.05	0.33(0.01,0.93)	1.37(0.07,3.83)	1.73(0.09,4.85)	2.38(0.13,6.7)	1.84(1.23,2.46)	<0.001
High sugar beverages	0.01(0,0.04)	0.07(0.01,0.22)	0.08(0.01,0.22)	0.11(0.01,0.33)	1.42(0.54,2.31)	<0.05	0.44(0.03,1.33)	1.74(0.12,5.18)	2.39(0.19,6.83)	3.28(0.27,9.34)	1.97(1.13,2.82)	<0.001
High sodium	0.32(0,1.15)	1.84(0.01,6.5)	1.55(0.01,5.46)	2.38(0.01,8.37)	0.88(0.19,1.57)	<0.05	7.32(0.02,25.48)	34.46(0.17,119.47)	36.54(0.17,128.29)	52.52(0.26,184)	1.37(0.82,1.92)	<0.001
Micronesia (Federated States of)
Total dietary risk	0(0,0)	3.15(1.11,7.03)	0(0,0)	5.14(1.93,10.6)	1.62(1.54,1.7)	<0.001	0.02(0.01,0.04)	80.02(31.47,161)	0.05(0.02,0.1)	123.12(49.52,241.84)	1.43(1.34,1.53)	<0.001
Low fruits	0(0,0)	1.36(0.44,3.11)	0(0,0)	2.22(0.79,4.72)	1.62(1.56,1.68)	<0.001	0.01(0,0.02)	35.56(12.68,74.68)	0.02(0.01,0.05)	54.36(20.3,111.22)	1.42(1.35,1.48)	<0.001
Low vegetables	0(0,0)	1.57(0.5,3.62)	0(0,0)	2.59(0.9,5.62)	1.65(1.59,1.71)	<0.001	0.01(0,0.02)	40.9(14.58,86.58)	0.03(0.01,0.05)	62.99(22.69,132.07)	1.44(1.38,1.5)	<0.001
Low whole grains	0(0,0)	0.03(0,0.15)	0(0,0)	0.06(0,0.26)	2.51(2.37,2.66)	<0.001	0(0,0)	0.67(0,3.68)	0(0,0)	1.38(0,6.02)	2.34(2.24,2.45)	<0.001
High processed meat	0(0,0)	0.01(0,0.03)	0(0,0)	0.01(0,0.05)	2.05(1.93,2.18)	<0.001	0(0,0)	0.14(0,0.79)	0(0,0)	0.23(0,1.26)	1.76(1.63,1.9)	<0.001
High sugar beverages	0(0,0)	0(0,0.01)	0(0,0)	0.01(0,0.03)	2.53(2.42,2.64)	<0.001	0(0,0)	0.07(0,0.42)	0(0,0)	0.14(0,0.83)	2.32(2.18,2.47)	<0.001
High sodium	0(0,0)	0.86(0.06,2.91)	0(0,0)	1.32(0.05,4.45)	1.41(1.27,1.54)	<0.001	0(0,0.01)	18.64(1.31,61.03)	0.01(0,0.03)	27.77(1.2,92.1)	1.31(1.17,1.45)	<0.001
Monaco
Total dietary risk	0(0,0)	0.56(0.2,1.14)	0(0,0)	0.8(0.26,1.69)	1.18(1.01,1.35)	<0.001	0.01(0,0.01)	14.23(5.69,27.09)	0.01(0,0.02)	16.87(5.82,34.39)	0.55(0.45,0.64)	<0.001
Low fruits	0(0,0)	0.2(0.05,0.46)	0(0,0)	0.25(0.05,0.6)	0.69(0.51,0.87)	<0.001	0(0,0)	5.8(1.68,12.41)	0(0,0.01)	5.77(1.25,13.64)	-0.02(-0.14,0.1)	0.74
Low vegetables	0(0,0)	0.14(0.01,0.4)	0(0,0)	0.14(0,0.47)	-0.07(-0.48,0.33)	0.72	0(0,0)	3.35(0.25,9.44)	0(0,0.01)	2.59(0.04,8.77)	-0.81(-1.04,-0.57)	<0.001
Low whole grains	0(0,0)	0.02(0,0.07)	0(0,0)	0.04(0,0.12)	1.91(1.82,2.01)	<0.001	0(0,0)	0.49(0.01,1.52)	0(0,0)	0.79(0.06,2.15)	1.57(1.48,1.66)	<0.001
High processed meat	0(0,0)	0.05(0,0.16)	0(0,0)	0.09(0.01,0.27)	2(1.9,2.09)	<0.001	0(0,0)	1.12(0.02,3.89)	0(0,0)	1.86(0.09,5.66)	1.64(1.54,1.73)	<0.001
High sugar beverages	0(0,0)	0.02(0,0.06)	0(0,0)	0.04(0,0.12)	2.23(2.06,2.4)	<0.001	0(0,0)	0.48(0.01,1.73)	0(0,0)	0.87(0.06,2.73)	1.91(1.86,1.97)	<0.001
High sodium	0(0,0)	0.15(0,0.64)	0(0,0)	0.26(0,1.06)	1.67(1.46,1.88)	<0.001	0(0,0.01)	4.02(-0.01,15.7)	0(0,0.01)	5.65(-0.01,21.6)	1.11(0.95,1.27)	<0.001
Mongolia
Total dietary risk	0(0,0.01)	0.93(0.45,1.66)	0.01(0,0.01)	0.79(0.37,1.42)	-0.51(-0.9,-0.13)	<0.05	0.31(0.19,0.49)	50.38(31.11,78.11)	0.55(0.32,0.86)	40.66(24.4,62.92)	-0.7(-0.85,-0.54)	<0.001
Low fruits	0(0,0.01)	0.53(0.25,1)	0.01(0,0.01)	0.47(0.21,0.88)	-0.49(-0.74,-0.24)	<0.001	0.2(0.11,0.32)	30.51(17.55,49.8)	0.36(0.2,0.59)	25.53(14.43,41.86)	-0.56(-0.69,-0.42)	<0.001
Low vegetables	0(0,0.01)	0.5(0.22,0.95)	0(0,0.01)	0.38(0.17,0.75)	-0.85(-1.24,-0.47)	<0.001	0.18(0.1,0.32)	28.67(15.79,48.62)	0.28(0.15,0.5)	20.59(11.01,35.82)	-1.07(-1.24,-0.9)	<0.001
Low whole grains	0(0,0)	0(0,0.01)	0(0,0)	0.01(0,0.02)	3.35(2.76,3.94)	<0.001	0(0,0)	0.1(0,0.66)	0(0,0.01)	0.24(0,1.05)	2.87(2.68,3.06)	<0.001
High processed meat	0(0,0)	0(0,0.01)	0(0,0)	0(0,0.02)	3.1(2.81,3.39)	<0.001	0(0,0)	0.08(0,0.64)	0(0,0.02)	0.2(0,1.05)	2.82(2.63,3.01)	<0.001
High sugar beverages	0(0,0)	0(0,0)	0(0,0)	0(0,0)	3.7(3.3,4.11)	<0.001	0(0,0)	0.02(0,0.11)	0(0,0)	0.04(0,0.22)	3.18(2.88,3.48)	<0.001
High sodium	0(0,0)	0.27(0.02,0.79)	0(0,0.01)	0.18(0,0.62)	-1.2(-1.57,-0.83)	<0.001	0.07(0,0.2)	12.81(0.93,34.76)	0.1(0,0.3)	7.95(0.17,24.72)	-1.49(-1.65,-1.33)	<0.001
Montenegro
Total dietary risk	0.01(0.01,0.02)	3.89(1.76,6.83)	0.02(0.01,0.05)	5.22(2.02,9.96)	1.12(0.47,1.77)	<0.001	0.28(0.13,0.48)	82.72(38.69,142.66)	0.45(0.17,0.86)	91.07(35.76,173.61)	0.37(-0.1,0.83)	0.12
Low fruits	0(0,0.01)	1.08(0.48,1.9)	0(0,0.01)	1.13(0.37,2.34)	0.27(-0.17,0.71)	0.22	0.09(0.04,0.14)	25.22(11.97,42.77)	0.1(0.03,0.19)	20.62(7.35,41.55)	-0.45(-0.94,0.04)	0.07
Low vegetables	0(0,0)	0.41(0.1,0.97)	0(0,0.01)	0.46(0.05,1.33)	0.47(-0.41,1.37)	0.3	0.02(0.01,0.06)	7.55(1.82,17.74)	0.03(0,0.08)	5.97(0.51,18.56)	-0.62(-1.27,0.04)	0.07
Low whole grains	0(0,0)	0.1(0.01,0.25)	0(0,0)	0.13(0.02,0.33)	0.81(-0.05,1.68)	0.06	0.01(0,0.02)	2.05(0.22,5.27)	0.01(0,0.03)	2.36(0.32,6.13)	0.48(0.03,0.93)	<0.05
High processed meat	0(0,0)	0.13(0.01,0.37)	0(0,0)	0.16(0.02,0.44)	0.74(-0.14,1.62)	0.1	0.01(0,0.03)	2.93(0.19,8.38)	0.02(0,0.04)	3.36(0.33,9.21)	0.46(0.11,0.82)	<0.05
High sugar beverages	0(0,0)	0.02(0,0.06)	0(0,0)	0.03(0.01,0.08)	0.91(0.32,1.5)	<0.05	0(0,0.01)	0.47(0.04,1.49)	0(0,0.01)	0.57(0.08,1.63)	0.59(0.22,0.97)	<0.05
High sodium	0.01(0,0.02)	2.76(0.71,5.87)	0.02(0,0.04)	3.86(0.79,8.73)	1.21(0.52,1.91)	<0.001	0.19(0.05,0.41)	57.83(15.17,121.12)	0.34(0.07,0.75)	66.86(13.39,150.37)	0.49(0.03,0.95)	<0.05
Morocco
Total dietary risk	0.27(0.12,0.61)	4.04(1.75,9.55)	0.64(0.28,1.19)	4.21(1.87,7.85)	0.15(-0.03,0.33)	0.09	6.52(3.17,13.22)	83.7(39.97,176.14)	13.41(6.09,24.78)	76.58(34.85,141.36)	-0.29(-0.44,-0.15)	<0.001
Low fruits	0.15(0.06,0.34)	2.16(0.89,5.24)	0.28(0.1,0.57)	1.88(0.67,3.83)	-0.46(-0.62,-0.29)	<0.001	3.67(1.69,7.64)	46.17(20.91,99.73)	6.04(2.25,12.15)	34.46(12.73,69.3)	-0.92(-1.07,-0.77)	<0.001
Low vegetables	0.14(0.06,0.34)	2.15(0.85,5.33)	0.31(0.1,0.64)	2.05(0.69,4.25)	-0.13(-0.34,0.08)	0.22	3.46(1.52,7.37)	44.34(19.06,97.95)	6.22(2,13.38)	36.05(11.81,76.54)	-0.68(-0.85,-0.51)	<0.001
Low whole grains	0.01(0,0.02)	0.09(0.01,0.32)	0.02(0,0.06)	0.14(0.02,0.36)	1.41(1.27,1.54)	<0.001	0.12(0,0.4)	1.61(0.07,5.56)	0.47(0.04,1.29)	2.65(0.27,7.07)	1.6(1.49,1.71)	<0.001
High processed meat	0(0,0)	0.01(0,0.05)	0(0,0.01)	0.03(0,0.07)	2.28(2.16,2.4)	<0.001	0.02(0,0.06)	0.23(0.01,0.82)	0.1(0,0.29)	0.53(0.03,1.51)	2.77(2.58,2.95)	<0.001
High sugar beverages	0(0,0)	0(0,0.02)	0(0,0.01)	0.02(0,0.04)	3.96(3.75,4.16)	<0.001	0.01(0,0.03)	0.09(0,0.33)	0.06(0,0.17)	0.32(0.03,0.9)	4.17(4.01,4.33)	<0.001
High sodium	0.02(0,0.11)	0.26(0,1.54)	0.07(0,0.42)	0.42(0,2.64)	1.66(1.53,1.79)	<0.001	0.44(0,2.47)	5.56(-0.01,31.96)	1.56(0,9.1)	8.56(0,50.69)	1.41(1.18,1.64)	<0.001
Mozambique
Total dietary risk	0.15(0.07,0.27)	6.77(3.25,12.18)	0.35(0.17,0.65)	8.61(4.1,15.73)	0.82(0.63,1.02)	<0.001	3.76(1.95,6.69)	127.84(65.16,226.47)	9.44(4.75,17.28)	162.35(81.09,294.83)	0.8(0.68,0.92)	<0.001
Low fruits	0.08(0.04,0.15)	3.63(1.6,6.85)	0.19(0.09,0.36)	4.56(2.04,8.57)	0.8(0.55,1.04)	<0.001	2.13(1.02,3.91)	70.19(32.96,129.51)	5.39(2.56,10.16)	88.56(41.76,164.93)	0.78(0.66,0.89)	<0.001
Low vegetables	0.08(0.04,0.15)	3.72(1.61,6.96)	0.2(0.09,0.38)	4.73(2.08,8.98)	0.82(0.62,1.01)	<0.001	2.17(1.04,4)	71.84(33.5,131.83)	5.48(2.55,10.44)	91.07(42.15,171.32)	0.79(0.68,0.91)	<0.001
Low whole grains	0(0,0)	0.01(0,0.04)	0(0,0)	0.01(0,0.08)	2.15(1.99,2.3)	<0.001	0(0,0.01)	0.09(0,0.52)	0.01(0,0.05)	0.19(0,1.16)	2.59(2.43,2.76)	<0.001
High processed meat	0(0,0)	0(0,0.01)	0(0,0)	0(0,0.03)	2.77(2.47,3.07)	<0.001	0(0,0)	0.02(0,0.15)	0(0,0.02)	0.06(0,0.43)	3.28(3.04,3.52)	<0.001
High sugar beverages	0(0,0)	0(0,0)	0(0,0)	0(0,0.01)	4.95(4.71,5.19)	<0.001	0(0,0)	0(0,0.02)	0(0,0.01)	0.02(0,0.12)	5.55(5.28,5.82)	<0.001
High sodium	0.04(0,0.12)	1.96(0.06,6.01)	0.07(0,0.26)	1.99(0.02,6.83)	0.08(-0.02,0.19)	0.11	0.92(0.03,2.79)	34.4(1.15,104.02)	1.59(0.02,5.69)	33.55(0.36,116.09)	-0.06(-0.16,0.03)	0.2
Myanmar
Total dietary risk	1.29(0.58,2.3)	11.43(5.27,19.93)	2.33(1.03,4.07)	10.08(4.5,17.36)	-0.41(-0.48,-0.34)	<0.001	39.27(17.26,70.32)	291.17(131.82,510.37)	61.31(27.49,108.58)	230.07(104.13,401.51)	-0.77(-0.84,-0.7)	<0.001
Low fruits	0.61(0.25,1.16)	5.44(2.26,10.05)	1.14(0.48,2.06)	4.92(2.09,8.7)	-0.32(-0.39,-0.25)	<0.001	18.93(7.52,36.52)	139.34(57.18,262.32)	30.7(12.93,55.82)	114.41(48.78,204.95)	-0.64(-0.69,-0.58)	<0.001
Low vegetables	0.57(0.23,1.09)	5.09(2.09,9.48)	0.94(0.38,1.75)	4.1(1.7,7.52)	-0.7(-0.79,-0.61)	<0.001	17.47(6.91,33.94)	129.35(52.57,244.72)	24.52(9.99,46.79)	92.56(38.19,173.45)	-1.09(-1.15,-1.03)	<0.001
Low whole grains	0(0,0.01)	0.02(0,0.1)	0.01(0,0.02)	0.03(0,0.13)	1.09(1,1.19)	<0.001	0.02(0,0.13)	0.31(0,1.51)	0.09(0,0.45)	0.44(0,2.03)	1.2(1.12,1.28)	<0.001
High processed meat	0(0,0)	0.01(0,0.02)	0(0,0.01)	0.01(0,0.03)	0.99(0.88,1.09)	<0.001	0(0,0.03)	0.07(0,0.36)	0.02(0,0.1)	0.1(0,0.44)	1.09(0.99,1.18)	<0.001
High sugar beverages	0(0,0)	0(0,0)	0(0,0)	0(0,0.02)	4.62(4.53,4.71)	<0.001	0(0,0.01)	0.01(0,0.07)	0.01(0,0.06)	0.06(0,0.28)	4.73(4.62,4.84)	<0.001
High sodium	0.5(0.08,1.26)	4.42(0.65,11.3)	0.81(0.06,2.27)	3.48(0.24,9.79)	-0.77(-0.87,-0.67)	<0.001	13.87(2.35,34.74)	107.84(17.6,270.36)	19.99(1.6,55.49)	76.1(5.8,210.91)	-1.12(-1.22,-1.02)	<0.001
Namibia
Total dietary risk	0.02(0.01,0.04)	8.57(3.89,15.25)	0.06(0.03,0.11)	10.05(4.73,17.31)	0.56(0.38,0.73)	<0.001	0.66(0.31,1.18)	191.87(89.42,336.93)	1.62(0.76,2.85)	214.7(101.9,369.94)	0.4(0.2,0.59)	<0.001
Low fruits	0.01(0.01,0.02)	4.8(1.97,8.97)	0.03(0.01,0.06)	5.76(2.49,10.31)	0.63(0.45,0.81)	<0.001	0.38(0.16,0.72)	109.33(45.45,202.37)	0.96(0.41,1.75)	125.53(54.37,224.36)	0.48(0.28,0.68)	<0.001
Low vegetables	0.01(0.01,0.03)	4.88(1.93,9.34)	0.03(0.01,0.06)	5.5(2.27,10.16)	0.43(0.25,0.6)	<0.001	0.39(0.16,0.74)	111.12(45.45,210.31)	0.9(0.36,1.68)	117.99(48.66,218.22)	0.23(0.04,0.41)	<0.05
Low whole grains	0(0,0)	0.12(0.01,0.36)	0(0,0)	0.15(0.01,0.41)	0.71(0.56,0.85)	<0.001	0.01(0,0.02)	2.3(0.08,7.44)	0.02(0,0.06)	2.94(0.19,8.5)	0.83(0.67,0.99)	<0.001
High processed meat	0(0,0)	0.03(0,0.11)	0(0,0)	0.04(0,0.13)	1.18(0.99,1.37)	<0.001	0(0,0.01)	0.63(0.01,2.4)	0.01(0,0.02)	0.93(0.04,3.02)	1.34(1.13,1.55)	<0.001
High sugar beverages	0(0,0)	0.01(0,0.03)	0(0,0)	0.01(0,0.04)	1.35(1.11,1.6)	<0.001	0(0,0)	0.17(0,0.69)	0(0,0.01)	0.26(0.01,0.91)	1.45(1.18,1.71)	<0.001
High sodium	0(0,0.01)	0.7(0,3.52)	0(0,0.02)	0.71(0,3.89)	0.11(-0.13,0.34)	0.37	0.06(0,0.27)	16.47(-0.02,77.92)	0.12(0,0.62)	15.99(-0.02,82.59)	-0.06(-0.32,0.2)	0.66
Nauru
Total dietary risk	0(0,0)	3.96(1.37,9.29)	0(0,0)	5.96(2.08,14.24)	1.33(1.24,1.43)	<0.001	0(0,0.01)	97.95(37.39,210.34)	0(0,0.01)	144.12(56.58,311.27)	1.24(1.15,1.33)	<0.001
Low fruits	0(0,0)	1.43(0.44,3.37)	0(0,0)	2.33(0.76,5.49)	1.57(1.53,1.62)	<0.001	0(0,0)	37.21(12.65,80.83)	0(0,0)	58.67(21.4,126.87)	1.49(1.41,1.57)	<0.001
Low vegetables	0(0,0)	1.99(0.61,4.76)	0(0,0)	3.02(1.01,7.18)	1.36(1.26,1.45)	<0.001	0(0,0)	50.91(18.02,112.54)	0(0,0.01)	74.77(27.49,162.08)	1.25(1.17,1.32)	<0.001
Low whole grains	0(0,0)	0.02(0,0.1)	0(0,0)	0.05(0,0.21)	3.02(2.81,3.22)	<0.001	0(0,0)	0.37(0,2.14)	0(0,0)	0.97(0,4.55)	3.2(2.95,3.46)	<0.001
High processed meat	0(0,0)	0(0,0.02)	0(0,0)	0.01(0,0.04)	2.2(1.94,2.46)	<0.001	0(0,0)	0.07(0,0.51)	0(0,0)	0.14(0,0.89)	2.12(1.83,2.41)	<0.001
High sugar beverages	0(0,0)	0(0,0.02)	0(0,0)	0.01(0,0.04)	1.78(1.5,2.06)	<0.001	0(0,0)	0.07(0,0.53)	0(0,0)	0.12(0,0.81)	1.66(1.37,1.95)	<0.001
High sodium	0(0,0)	1.36(0.09,4.54)	0(0,0)	1.82(0.09,6.59)	0.95(0.8,1.1)	<0.001	0(0,0)	28.62(1.92,94)	0(0,0)	38.47(1.97,133.44)	0.96(0.83,1.09)	<0.001
Nepal
Total dietary risk	0.15(0.07,0.26)	3.38(1.55,6.09)	0.49(0.22,0.86)	4.61(2.11,8.11)	1.03(0.84,1.23)	<0.001	5.94(3.07,9.72)	107.23(56.11,174.43)	15.8(8.1,26.07)	124.26(63.95,203.96)	0.49(0.4,0.58)	<0.001
Low fruits	0.09(0.04,0.17)	2.04(0.84,3.85)	0.28(0.12,0.52)	2.6(1.08,4.83)	0.81(0.58,1.04)	<0.001	3.72(1.67,6.55)	66.01(30.25,115.05)	9.25(4.18,16.45)	71.91(32.65,126.99)	0.29(0.19,0.39)	<0.001
Low vegetables	0.09(0.04,0.17)	2.04(0.83,3.96)	0.26(0.11,0.51)	2.5(1.04,4.83)	0.67(0.49,0.85)	<0.001	3.66(1.65,6.61)	65.51(30,116.81)	8.59(3.84,15.71)	67.51(30.49,122.97)	0.1(0.01,0.19)	<0.05
Low whole grains	0(0,0)	0.01(0,0.05)	0(0,0.01)	0.03(0,0.1)	2.37(2.22,2.51)	<0.001	0.01(0,0.05)	0.26(0,1.19)	0.07(0,0.3)	0.58(0.02,2.43)	2.57(2.48,2.67)	<0.001
High processed meat	0(0,0)	0.01(0,0.04)	0(0,0.01)	0.02(0,0.1)	3.2(3.01,3.39)	<0.001	0.01(0,0.05)	0.2(0,1.07)	0.07(0,0.34)	0.57(0.01,2.63)	3.44(3.33,3.56)	<0.001
High sugar beverages	0(0,0)	0(0,0)	0(0,0)	0(0,0.01)	4.96(4.77,5.14)	<0.001	0(0,0)	0.01(0,0.04)	0(0,0.02)	0.03(0,0.15)	5.08(4.92,5.24)	<0.001
High sodium	0.02(0,0.08)	0.44(0,1.93)	0.1(0,0.36)	0.95(0,3.45)	2.52(2.32,2.72)	<0.001	0.61(0,2.56)	12.31(-0.04,51.21)	2.8(0,10.06)	23.04(0.02,82.38)	2.09(1.82,2.37)	<0.001
Netherlands
Total dietary risk	0.15(0.08,0.24)	1.37(0.73,2.19)	0.56(0.33,0.82)	2.49(1.46,3.67)	1.93(1.14,2.73)	<0.001	3.47(2.02,5.34)	32.25(18.53,49.95)	8.64(5.21,12.65)	42.91(25.47,63.82)	0.89(0.36,1.42)	<0.001
Low fruits	0.07(0.04,0.12)	0.67(0.33,1.11)	0.24(0.12,0.4)	1.09(0.55,1.78)	1.59(0.8,2.39)	<0.001	1.76(0.94,2.84)	16.47(8.66,26.83)	3.85(2,6.26)	19.48(9.95,32.24)	0.52(0.03,1)	<0.05
Low vegetables	0.08(0.04,0.14)	0.72(0.36,1.25)	0.29(0.16,0.47)	1.29(0.69,2.11)	1.85(1.05,2.67)	<0.001	1.86(0.98,3.12)	17.32(8.96,29.29)	4.49(2.44,7.39)	22.36(11.88,37.5)	0.79(0.29,1.29)	<0.05
Low whole grains	0(0,0.01)	0.02(0,0.06)	0.01(0,0.03)	0.05(0,0.12)	2.86(2.07,3.66)	<0.001	0.03(0,0.11)	0.32(0.01,1.05)	0.14(0.01,0.38)	0.64(0.05,1.82)	2.3(1.72,2.88)	<0.001
High processed meat	0(0,0.01)	0.03(0,0.1)	0.02(0,0.05)	0.07(0,0.2)	2.68(1.87,3.5)	<0.001	0.06(0,0.22)	0.56(0.01,2.09)	0.23(0.01,0.68)	1.08(0.05,3.42)	2.17(1.63,2.7)	<0.001
High sugar beverages	0(0,0)	0.01(0,0.03)	0.01(0,0.01)	0.02(0,0.06)	2.92(2.33,3.51)	<0.001	0.02(0,0.07)	0.17(0,0.65)	0.07(0.01,0.22)	0.37(0.02,1.17)	2.47(1.99,2.94)	<0.001
High sodium	0.02(0,0.08)	0.17(0,0.77)	0.09(0,0.35)	0.39(0,1.55)	2.75(1.99,3.51)	<0.001	0.42(0,1.83)	3.91(-0.02,16.9)	1.38(0,5.38)	6.82(-0.01,26.45)	1.83(1.42,2.25)	<0.001
New Zealand
Total dietary risk	0.03(0.02,0.04)	1.38(0.77,2.13)	0.11(0.06,0.18)	2.21(1.14,3.51)	1.55(0.55,2.56)	<0.05	0.59(0.35,0.89)	28.26(16.73,42.99)	1.87(1.02,2.91)	39.1(21.36,61.04)	1.03(0.23,1.85)	<0.05
Low fruits	0.01(0.01,0.02)	0.64(0.33,1.03)	0.05(0.02,0.09)	0.99(0.44,1.71)	1.44(0.45,2.45)	<0.05	0.29(0.16,0.45)	13.82(7.66,21.87)	0.87(0.42,1.46)	18.52(8.94,31.29)	0.92(0.27,1.58)	<0.05
Low vegetables	0.01(0.01,0.02)	0.62(0.3,1.05)	0.05(0.02,0.1)	1.05(0.47,1.89)	1.63(0.9,2.37)	<0.001	0.27(0.14,0.45)	12.97(6.66,21.94)	0.88(0.42,1.54)	18.42(8.66,32.42)	1.08(0.41,1.76)	<0.05
Low whole grains	0(0,0)	0.04(0,0.09)	0(0,0.01)	0.06(0.01,0.14)	1.3(0.28,2.33)	<0.05	0.01(0,0.03)	0.57(0.06,1.54)	0.04(0.01,0.11)	0.89(0.11,2.31)	1.4(0.44,2.37)	<0.05
High processed meat	0(0,0)	0.05(0,0.13)	0(0,0.01)	0.07(0.01,0.19)	1.54(0.41,2.67)	<0.05	0.01(0,0.05)	0.72(0.05,2.28)	0.06(0.01,0.17)	1.25(0.12,3.59)	1.71(0.86,2.58)	<0.001
High sugar beverages	0(0,0)	0.01(0,0.03)	0(0,0)	0.02(0,0.05)	1.34(0.25,2.44)	<0.05	0(0,0.01)	0.17(0.02,0.57)	0.01(0,0.04)	0.29(0.04,0.84)	1.68(0.62,2.74)	<0.05
High sodium	0(0,0.02)	0.22(0,0.88)	0.02(0,0.07)	0.34(0,1.42)	1.4(0.32,2.49)	<0.05	0.1(0,0.38)	4.73(0,18.14)	0.3(0,1.22)	6.36(0,25.22)	0.99(0,2)	<0.05
Nicaragua
Total dietary risk	0.06(0.03,0.1)	8.13(4.13,13.73)	0.38(0.2,0.64)	15.22(7.89,25.36)	2.1(1.63,2.58)	<0.001	1.8(1.01,2.89)	201.02(112.31,322.92)	10.41(5.7,17.24)	370.44(202.54,610.32)	2(1.55,2.44)	<0.001
Low fruits	0.03(0.02,0.06)	4.14(1.98,7.37)	0.21(0.1,0.36)	8.08(3.84,14.08)	2.23(1.75,2.71)	<0.001	0.97(0.49,1.67)	105.63(53.53,181.2)	5.78(2.87,9.99)	202.64(100.88,347.84)	2.12(1.68,2.57)	<0.001
Low vegetables	0.04(0.02,0.07)	4.72(2.24,8.48)	0.22(0.1,0.39)	8.56(3.98,15.31)	2(1.45,2.55)	<0.001	1.1(0.56,1.92)	120.04(60.86,208.5)	6.03(2.95,10.7)	212.39(104.02,374.74)	1.87(1.35,2.39)	<0.001
Low whole grains	0(0,0)	0.05(0,0.16)	0(0,0.01)	0.09(0,0.28)	2.21(1.61,2.82)	<0.001	0.01(0,0.03)	0.91(0,3.65)	0.05(0,0.19)	1.98(0.02,6.73)	2.58(2.09,3.07)	<0.001
High processed meat	0(0,0)	0.01(0,0.05)	0(0,0)	0.03(0,0.1)	2.86(2.23,3.51)	<0.001	0(0,0.01)	0.24(0,1.15)	0.02(0,0.07)	0.65(0,2.6)	3.29(2.79,3.8)	<0.001
High sugar beverages	0(0,0)	0(0,0.02)	0(0,0)	0.02(0,0.08)	4.85(4.06,5.65)	<0.001	0(0,0.01)	0.1(0,0.53)	0.01(0,0.06)	0.5(0,2.2)	5.19(4.44,5.95)	<0.001
High sodium	0.02(0,0.05)	2.1(0.03,6.47)	0.1(0,0.3)	3.84(0.08,12)	2.03(1.51,2.54)	<0.001	0.43(0.01,1.27)	50.01(0.81,148.75)	2.5(0.06,7.69)	91.24(2.09,279.33)	1.96(1.51,2.42)	<0.001
Niger
Total dietary risk	0.14(0.06,0.24)	11.76(5.55,20.19)	0.36(0.16,0.67)	10.87(4.99,19.63)	-0.24(-0.31,-0.17)	<0.001	3.85(1.74,6.87)	249.68(115.85,434.29)	9.62(4.3,17.91)	216.65(99.39,393.24)	-0.44(-0.52,-0.36)	<0.001
Low fruits	0.08(0.03,0.16)	7.03(2.99,12.87)	0.22(0.09,0.41)	6.41(2.72,11.9)	-0.29(-0.36,-0.22)	<0.001	2.41(0.97,4.61)	152.66(63.63,282.73)	5.96(2.41,11.52)	130.84(54.55,244.93)	-0.48(-0.56,-0.4)	<0.001
Low vegetables	0.07(0.03,0.13)	5.66(2.33,10.49)	0.16(0.06,0.32)	4.9(1.96,9.42)	-0.45(-0.53,-0.38)	<0.001	1.89(0.74,3.67)	121.09(49.19,227.64)	4.42(1.68,8.94)	98.39(38.88,192.31)	-0.65(-0.74,-0.57)	<0.001
Low whole grains	0(0,0.01)	0.16(0,0.51)	0.01(0,0.02)	0.17(0.01,0.48)	0.15(0.07,0.22)	<0.001	0.05(0,0.17)	3.07(0.06,10.7)	0.14(0.01,0.46)	3.18(0.17,9.71)	0.14(0.04,0.23)	<0.05
High processed meat	0(0,0)	0.09(0,0.33)	0(0,0.01)	0.11(0,0.33)	0.58(0.47,0.7)	<0.001	0.03(0,0.14)	1.92(0.02,7.77)	0.11(0,0.41)	2.27(0.06,7.72)	0.56(0.41,0.71)	<0.001
High sugar beverages	0(0,0)	0(0,0.02)	0(0,0)	0.01(0,0.04)	2.59(2.42,2.76)	<0.001	0(0,0.01)	0.11(0,0.44)	0.01(0,0.05)	0.24(0.01,0.84)	2.52(2.37,2.67)	<0.001
High sodium	0.01(0,0.06)	1.19(0,5.52)	0.04(0,0.19)	1.31(0,5.93)	0.36(0.27,0.44)	<0.001	0.33(0,1.56)	23.79(-0.02,110.34)	0.98(0,4.53)	24.55(-0.02,111.51)	0.14(0.06,0.23)	<0.001
Nigeria
Total dietary risk	1.85(0.85,3.1)	9.62(4.49,15.89)	3.86(1.86,6.37)	10.26(5.04,16.55)	0.18(0.08,0.28)	<0.001	46.8(21.21,78.24)	198.67(91.81,328.3)	100.06(48.77,165.67)	200.19(99.59,323.83)	0.01(-0.08,0.11)	0.76
Low fruits	0.94(0.4,1.66)	4.83(2.08,8.43)	2.05(0.91,3.55)	5.3(2.41,8.99)	0.29(0.17,0.41)	<0.001	24.6(10.14,43.38)	102.46(43.28,178.59)	55.85(24.77,97.22)	107.47(49.12,182.28)	0.14(0.01,0.28)	<0.05
Low vegetables	1.01(0.42,1.84)	5.22(2.21,9.38)	1.91(0.85,3.39)	5.08(2.3,8.9)	-0.11(-0.23,0.02)	0.09	25.83(10.62,47.19)	108.87(45.71,196.39)	49.81(22.11,89.16)	99.09(45.12,173.59)	-0.32(-0.42,-0.22)	<0.001
Low whole grains	0.02(0,0.06)	0.13(0.01,0.36)	0.05(0,0.15)	0.16(0.02,0.4)	0.6(0.52,0.69)	<0.001	0.44(0.02,1.48)	2.17(0.16,6.65)	1.25(0.07,3.79)	2.75(0.23,7.63)	0.76(0.6,0.93)	<0.001
High processed meat	0.01(0,0.04)	0.07(0,0.23)	0.04(0,0.12)	0.11(0.01,0.31)	1.31(1.11,1.51)	<0.001	0.28(0.01,1.09)	1.27(0.05,4.61)	1.02(0.04,3.59)	2.05(0.12,6.59)	1.54(1.35,1.73)	<0.001
High sugar beverages	0(0,0)	0(0,0.01)	0.01(0,0.02)	0.01(0,0.04)	4.16(3.96,4.37)	<0.001	0.02(0,0.06)	0.07(0,0.26)	0.14(0.01,0.51)	0.26(0.02,0.9)	4.45(4.19,4.72)	<0.001
High sodium	0.19(0,0.86)	1(0,4.56)	0.45(0,2.01)	1.27(0,5.59)	0.79(0.57,1.02)	<0.001	4.33(-0.01,19.87)	19.44(-0.01,88.71)	10.24(0,45.53)	23.04(0,101.18)	0.54(0.35,0.72)	<0.001
Niue
Total dietary risk	0(0,0)	3.07(1.18,6.21)	0(0,0)	5.41(1.87,11.81)	1.85(1.75,1.96)	<0.001	0(0,0)	77.86(32.51,146.77)	0(0,0)	123.64(47.67,258.38)	1.51(1.37,1.66)	<0.001
Low fruits	0(0,0)	1.25(0.43,2.58)	0(0,0)	2.08(0.66,4.64)	1.67(1.53,1.82)	<0.001	0(0,0)	32.81(12.68,64.12)	0(0,0)	49.25(17.51,106.01)	1.33(1.2,1.46)	<0.001
Low vegetables	0(0,0)	1.54(0.53,3.22)	0(0,0)	2.71(0.89,6.11)	1.84(1.73,1.95)	<0.001	0(0,0)	40.25(15.15,79.96)	0(0,0)	63.3(22.9,136.91)	1.48(1.34,1.63)	<0.001
Low whole grains	0(0,0)	0.02(0,0.11)	0(0,0)	0.09(0,0.34)	4.46(4.27,4.66)	<0.001	0(0,0)	0.52(0,2.79)	0(0,0)	1.87(0,7.43)	4.23(4.07,4.39)	<0.001
High processed meat	0(0,0)	0(0,0.02)	0(0,0)	0.01(0,0.07)	3.91(3.73,4.1)	<0.001	0(0,0)	0.1(0,0.62)	0(0,0)	0.3(0,1.59)	3.63(3.46,3.8)	<0.001
High sugar beverages	0(0,0)	0(0,0.02)	0(0,0)	0.01(0,0.07)	4.96(4.74,5.17)	<0.001	0(0,0)	0.08(0,0.54)	0(0,0)	0.33(0,1.96)	4.64(4.36,4.91)	<0.001
High sodium	0(0,0)	0.97(0.07,3.05)	0(0,0)	1.7(0.07,5.86)	1.84(1.74,1.94)	<0.001	0(0,0)	20.75(1.54,63.94)	0(0,0)	34.26(1.54,113.78)	1.64(1.52,1.76)	<0.001
North Macedonia
Total dietary risk	0.02(0.01,0.03)	2.12(1.01,3.79)	0.04(0.02,0.07)	2.75(1.18,5.17)	0.89(0.32,1.46)	<0.05	0.55(0.29,0.93)	56.05(29.92,93.59)	0.93(0.43,1.71)	57.72(27.04,104.74)	0.07(-0.17,0.32)	0.56
Low fruits	0.01(0,0.01)	0.74(0.37,1.3)	0.01(0.01,0.02)	0.91(0.38,1.74)	0.7(0.17,1.24)	<0.05	0.22(0.12,0.36)	21.66(12.05,35.26)	0.33(0.16,0.59)	20.84(10,37.38)	-0.14(-0.36,0.09)	0.23
Low vegetables	0(0,0)	0.25(0.07,0.55)	0(0,0.01)	0.26(0.02,0.73)	0.26(-0.24,0.76)	0.31	0.05(0.02,0.12)	5.69(1.71,12.41)	0.07(0.01,0.2)	4.65(0.4,13.36)	-0.79(-1.07,-0.5)	<0.001
Low whole grains	0(0,0)	0.04(0,0.11)	0(0,0)	0.05(0.01,0.13)	0.95(0.33,1.57)	<0.05	0.01(0,0.03)	0.98(0.1,2.62)	0.02(0,0.05)	1.15(0.15,2.86)	0.48(0.11,0.85)	<0.05
High processed meat	0(0,0)	0.03(0,0.1)	0(0,0)	0.05(0.01,0.13)	1.32(0.69,1.95)	<0.001	0.01(0,0.03)	0.87(0.05,2.69)	0.02(0,0.05)	1.15(0.11,3.15)	0.9(0.5,1.29)	<0.001
High sugar beverages	0(0,0)	0.01(0,0.03)	0(0,0)	0.02(0,0.05)	2.62(1.93,3.33)	<0.001	0(0,0.01)	0.23(0.02,0.77)	0.01(0,0.02)	0.44(0.05,1.33)	2.2(1.68,2.72)	<0.001
High sodium	0.01(0,0.03)	1.49(0.4,3.15)	0.03(0.01,0.06)	1.9(0.39,4.42)	0.84(0.19,1.51)	<0.05	0.37(0.1,0.77)	38.03(10.51,78.47)	0.63(0.13,1.42)	38.51(8.01,87.18)	0.04(-0.21,0.3)	0.73
Northern Mariana Islands
Total dietary risk	0(0,0)	1.51(0.54,3.26)	0(0,0)	2.36(0.81,5.22)	1.38(1.25,1.51)	<0.001	0(0,0.01)	41.95(16.82,82.13)	0.02(0.01,0.03)	58.51(22.98,117.39)	0.93(0.66,1.21)	<0.001
Low fruits	0(0,0)	0.45(0.13,1.05)	0(0,0)	0.76(0.22,1.79)	1.85(1.68,2.02)	<0.001	0(0,0)	13.49(4.32,28.78)	0.01(0,0.01)	19.99(6.79,43.53)	1.12(0.79,1.45)	<0.001
Low vegetables	0(0,0)	0.75(0.25,1.68)	0(0,0)	1.18(0.38,2.73)	1.41(1.28,1.54)	<0.001	0(0,0.01)	21.75(7.97,45.26)	0.01(0,0.02)	30.12(11.07,64.23)	0.91(0.69,1.14)	<0.001
Low whole grains	0(0,0)	0.02(0,0.09)	0(0,0)	0.03(0,0.12)	1.2(1,1.39)	<0.001	0(0,0)	0.49(0,2.37)	0(0,0)	0.68(0,2.92)	0.83(0.7,0.97)	<0.001
High processed meat	0(0,0)	0(0,0.02)	0(0,0)	0.01(0,0.03)	0.79(0.6,0.97)	<0.001	0(0,0)	0.13(0,0.71)	0(0,0)	0.16(0,0.81)	0.35(0.23,0.47)	<0.001
High sugar beverages	0(0,0)	0.01(0,0.04)	0(0,0)	0.01(0,0.05)	0.56(-0.16,1.28)	0.13	0(0,0)	0.25(0,1.43)	0(0,0)	0.28(0,1.47)	0.32(-0.02,0.67)	0.07
High sodium	0(0,0)	0.53(0.03,1.7)	0(0,0)	0.81(0.03,2.7)	1.01(0.24,1.79)	<0.05	0(0,0)	12.46(0.82,38.31)	0(0,0.01)	17.54(0.82,55.72)	1.07(0.86,1.27)	<0.001
Norway
Total dietary risk	0.03(0.02,0.05)	0.74(0.41,1.16)	0.11(0.06,0.17)	1.55(0.84,2.42)	2.41(1.64,3.19)	<0.001	0.86(0.54,1.25)	23.08(14.37,34.01)	1.82(1.06,2.73)	30.79(18.04,46.27)	0.93(0.45,1.42)	<0.001
Low fruits	0.01(0.01,0.02)	0.32(0.17,0.53)	0.04(0.02,0.07)	0.6(0.28,1.05)	1.98(1.39,2.58)	<0.001	0.39(0.23,0.59)	10.71(6.37,16.45)	0.72(0.37,1.19)	12.34(6.34,20.54)	0.45(0.03,0.87)	<0.05
Low vegetables	0.02(0.01,0.03)	0.38(0.2,0.63)	0.06(0.03,0.1)	0.81(0.4,1.39)	2.46(1.7,3.23)	<0.001	0.44(0.26,0.7)	12.06(6.92,19.25)	0.95(0.51,1.57)	16.1(8.56,26.78)	0.93(0.46,1.4)	<0.001
Low whole grains	0(0,0)	0.02(0,0.05)	0(0,0.01)	0.05(0.01,0.12)	2.93(2.25,3.61)	<0.001	0.02(0,0.05)	0.5(0.05,1.33)	0.05(0.01,0.13)	0.84(0.11,2.1)	1.71(1.18,2.24)	<0.001
High processed meat	0(0,0.01)	0.06(0.01,0.15)	0.01(0,0.03)	0.15(0.02,0.36)	3.1(2.5,3.71)	<0.001	0.06(0,0.18)	1.54(0.1,4.76)	0.17(0.02,0.44)	2.83(0.24,7.68)	1.98(1.44,2.54)	<0.001
High sugar beverages	0(0,0)	0(0,0.01)	0(0,0)	0.02(0,0.04)	3.72(3.25,4.19)	<0.001	0(0,0.02)	0.13(0.01,0.43)	0.02(0,0.05)	0.3(0.04,0.88)	2.76(2.34,3.17)	<0.001
High sodium	0(0,0.02)	0.11(0,0.42)	0.02(0,0.06)	0.23(0,0.91)	2.54(2,3.09)	<0.001	0.12(0,0.47)	3.31(0.01,12.49)	0.28(0,1.06)	4.72(0,17.83)	1.23(0.82,1.63)	<0.001
Oman
Total dietary risk	0.01(0,0.02)	4.06(1.57,7.92)	0.05(0.02,0.09)	6.3(2.6,11.95)	1.48(0.7,2.27)	<0.001	0.35(0.13,0.67)	87.41(34.13,166.98)	1.33(0.58,2.52)	118.6(50.99,224.17)	1.04(0.56,1.51)	<0.001
Low fruits	0.01(0,0.01)	1.67(0.58,3.43)	0.02(0.01,0.04)	2.16(0.63,4.73)	0.84(0.04,1.64)	<0.05	0.16(0.06,0.32)	37.41(13.54,74.93)	0.51(0.17,1.06)	41.45(13.09,88.45)	0.35(-0.2,0.91)	0.21
Low vegetables	0.01(0,0.01)	2.29(0.79,4.81)	0.03(0.01,0.06)	3.55(1.26,7.42)	1.5(0.73,2.27)	<0.001	0.19(0.06,0.39)	48.28(16.69,99.83)	0.71(0.26,1.5)	65.81(24.42,136.9)	1.06(0.58,1.55)	<0.001
Low whole grains	0(0,0)	0.11(0,0.35)	0(0,0)	0.24(0.02,0.65)	2.54(2.01,3.06)	<0.001	0.01(0,0.02)	1.98(0.04,6.68)	0.05(0,0.14)	4.24(0.24,12.03)	2.5(1.94,3.07)	<0.001
High processed meat	0(0,0)	0.02(0,0.07)	0(0,0)	0.05(0,0.16)	3.13(2.66,3.6)	<0.001	0(0,0.01)	0.38(0,1.46)	0.01(0,0.04)	1.01(0.04,3.12)	3.17(2.73,3.62)	<0.001
High sugar beverages	0(0,0)	0.01(0,0.02)	0(0,0)	0.03(0,0.1)	5.6(4.89,6.32)	<0.001	0(0,0)	0.11(0,0.46)	0.01(0,0.03)	0.63(0.03,2.2)	5.65(5.36,5.94)	<0.001
High sodium	0(0,0.01)	0.34(0,2.08)	0.01(0,0.03)	0.63(0,4.05)	2.06(1.39,2.72)	<0.001	0.03(0,0.18)	7.94(-0.01,46.65)	0.15(0,0.84)	13.2(-0.02,79.62)	1.67(1.32,2.02)	<0.001
Pakistan
Total dietary risk	1.19(0.6,2.03)	4.41(2.22,7.54)	3.5(1.79,5.99)	6.14(3.19,10.32)	1.08(0.99,1.17)	<0.001	36.78(19.04,60.37)	114.62(60.31,187.17)	115.19(61.3,191.07)	153.56(83.48,251.37)	0.95(0.81,1.08)	<0.001
Low fruits	0.66(0.3,1.19)	2.42(1.1,4.33)	1.92(0.89,3.45)	3.27(1.56,5.78)	0.98(0.88,1.08)	<0.001	20.99(9.76,36.73)	64.45(30.6,111.52)	65.62(31.42,114.39)	84.69(41.9,145.68)	0.88(0.75,1.02)	<0.001
Low vegetables	0.72(0.33,1.31)	2.65(1.21,4.82)	1.97(0.9,3.64)	3.41(1.6,6.21)	0.82(0.73,0.91)	<0.001	22.75(10.56,40.47)	70.23(33.35,123.74)	66.17(31.19,119.56)	86.73(42.22,154.36)	0.7(0.61,0.78)	<0.001
Low whole grains	0.01(0,0.03)	0.03(0,0.11)	0.03(0,0.11)	0.05(0,0.2)	2.54(2.32,2.76)	<0.001	0.14(0,0.79)	0.49(0,2.57)	0.89(0.01,3.58)	1.21(0.02,4.71)	2.94(2.67,3.21)	<0.001
High processed meat	0(0,0.02)	0.01(0,0.08)	0.02(0,0.09)	0.03(0,0.14)	2.97(2.71,3.24)	<0.001	0.11(0,0.69)	0.33(0,2.07)	0.77(0,3.48)	0.91(0.01,4.08)	3.32(3.04,3.61)	<0.001
High sugar beverages	0(0,0)	0(0,0)	0(0,0)	0(0,0.01)	3.6(3.37,3.84)	<0.001	0(0,0.03)	0.01(0,0.08)	0.04(0,0.19)	0.05(0,0.21)	3.93(3.58,4.28)	<0.001
High sodium	0.15(0,0.64)	0.61(0,2.49)	0.64(0,2.27)	1.21(0.01,4.25)	2.25(2.03,2.48)	<0.001	4.11(-0.02,17.02)	13.88(-0.03,56.74)	18.12(-0.05,64.62)	27.14(0.05,94.79)	2.21(2.06,2.35)	<0.001
Palau
Total dietary risk	0(0,0)	2.76(1.05,5.61)	0(0,0)	4.65(1.75,9.39)	1.69(1.46,1.93)	<0.001	0(0,0.01)	69.75(28.74,133.91)	0.01(0,0.02)	106.32(43.46,206.13)	1.37(1.18,1.56)	<0.001
Low fruits	0(0,0)	1.08(0.37,2.31)	0(0,0)	1.75(0.6,3.76)	1.54(1.31,1.77)	<0.001	0(0,0)	28.23(10.37,57.84)	0(0,0.01)	41.42(14.91,86.42)	1.24(1.14,1.35)	<0.001
Low vegetables	0(0,0)	1.39(0.48,3.03)	0(0,0)	2.37(0.83,5.08)	1.7(1.51,1.89)	<0.001	0(0,0)	36.01(13.39,74.65)	0.01(0,0.01)	55.12(20.68,114.62)	1.39(1.22,1.56)	<0.001
Low whole grains	0(0,0)	0.03(0,0.13)	0(0,0)	0.08(0,0.27)	3.11(2.93,3.3)	<0.001	0(0,0)	0.68(0,3.29)	0(0,0)	1.59(0,6.03)	2.83(2.64,3.03)	<0.001
High processed meat	0(0,0)	0.01(0,0.03)	0(0,0)	0.01(0,0.06)	2.8(2.5,3.11)	<0.001	0(0,0)	0.14(0,0.76)	0(0,0)	0.3(0,1.44)	2.43(2.17,2.69)	<0.001
High sugar beverages	0(0,0)	0.01(0,0.03)	0(0,0)	0.01(0,0.07)	3.43(3.19,3.68)	<0.001	0(0,0)	0.14(0,0.83)	0(0,0)	0.37(0,1.95)	3.16(2.81,3.52)	<0.001
High sodium	0(0,0)	0.82(0.06,2.62)	0(0,0)	1.37(0.05,4.6)	1.64(1.38,1.91)	<0.001	0(0,0)	17.72(1.25,56.24)	0(0,0.01)	27.46(1.2,89.72)	1.43(1.28,1.58)	<0.001
Palestine
Total dietary risk	0.05(0.02,0.1)	13.8(5.83,25.19)	0.1(0.04,0.18)	10.43(4.58,18.43)	-0.94(-1.16,-0.72)	<0.001	1.16(0.51,2.09)	257.79(112.04,463.32)	2.27(0.99,4.02)	181.24(79.62,318.62)	-1.17(-1.41,-0.93)	<0.001
Low fruits	0.03(0.01,0.05)	6.57(2.52,12.88)	0.06(0.02,0.11)	5.67(2.2,10.91)	-0.53(-0.79,-0.27)	<0.001	0.57(0.22,1.11)	124.68(48.21,242.49)	1.36(0.53,2.62)	103.93(40.85,198.7)	-0.63(-0.88,-0.37)	<0.001
Low vegetables	0.03(0.01,0.07)	8.79(3.37,17.16)	0.05(0.02,0.09)	5.27(2.05,10.02)	-1.69(-1.95,-1.42)	<0.001	0.76(0.29,1.47)	166.45(64.75,321.67)	1.02(0.38,1.98)	85.51(32.68,163.81)	-2.17(-2.4,-1.93)	<0.001
Low whole grains	0(0,0)	0.21(0.01,0.6)	0(0,0)	0.2(0.02,0.52)	-0.15(-0.37,0.07)	0.19	0.01(0,0.04)	3.02(0.09,9.42)	0.04(0,0.11)	3.14(0.2,8.88)	0.12(-0.17,0.41)	0.41
High processed meat	0(0,0)	0.03(0,0.1)	0(0,0)	0.03(0,0.09)	-0.16(-0.44,0.13)	0.28	0(0,0.01)	0.49(0.01,1.73)	0.01(0,0.02)	0.52(0.02,1.63)	0.2(-0.11,0.51)	0.2
High sugar beverages	0(0,0)	0.01(0,0.02)	0(0,0)	0.01(0,0.02)	0.15(-0.16,0.47)	0.34	0(0,0)	0.11(0,0.42)	0(0,0.01)	0.13(0.01,0.44)	0.44(-0.06,0.95)	0.08
High sodium	0(0,0.02)	0.64(0,4.17)	0.01(0,0.04)	0.6(0,3.91)	-0.26(-0.44,-0.08)	<0.05	0.06(0,0.37)	13.08(-0.02,80.73)	0.16(0,0.95)	12.06(-0.02,73.91)	-0.26(-0.53,0.02)	0.07
Panama
Total dietary risk	0.03(0.01,0.04)	3.58(1.92,5.73)	0.2(0.1,0.32)	7.89(4.07,12.92)	2.77(2.15,3.4)	<0.001	0.78(0.45,1.22)	93.36(54.03,143.97)	4.25(2.31,6.86)	173.7(94.34,280.39)	2.09(1.47,2.72)	<0.001
Low fruits	0.01(0.01,0.02)	1.58(0.81,2.68)	0.08(0.04,0.14)	3.28(1.56,5.72)	2.61(2.02,3.2)	<0.001	0.37(0.19,0.61)	43.09(22.82,70.52)	1.86(0.93,3.18)	76.16(37.91,129.85)	1.94(1.39,2.49)	<0.001
Low vegetables	0.02(0.01,0.03)	2.03(0.99,3.47)	0.11(0.05,0.19)	4.37(2.08,7.7)	2.67(2.05,3.3)	<0.001	0.46(0.24,0.79)	54.57(28.33,91.81)	2.4(1.16,4.21)	98.1(47.5,171.91)	1.95(1.33,2.58)	<0.001
Low whole grains	0(0,0)	0.04(0,0.12)	0(0,0.01)	0.08(0,0.23)	2.75(2.11,3.39)	<0.001	0.01(0,0.02)	0.77(0,2.81)	0.04(0,0.12)	1.67(0.04,5.03)	2.63(2.08,3.17)	<0.001
High processed meat	0(0,0)	0.01(0,0.04)	0(0,0)	0.03(0,0.09)	3.53(2.88,4.18)	<0.001	0(0,0.01)	0.24(0,0.98)	0.02(0,0.05)	0.65(0.01,2.19)	3.48(2.94,4.01)	<0.001
High sugar beverages	0(0,0)	0(0,0.02)	0(0,0)	0.02(0,0.07)	4.75(3.76,5.74)	<0.001	0(0,0)	0.11(0,0.53)	0.01(0,0.04)	0.46(0.01,1.75)	4.71(4.09,5.34)	<0.001
High sodium	0.01(0,0.02)	1.01(0.02,3.05)	0.06(0,0.17)	2.3(0.04,6.91)	2.89(2.24,3.54)	<0.001	0.2(0,0.6)	25.08(0.46,73.88)	1.19(0.02,3.52)	48.76(0.82,143.85)	2.26(1.45,3.07)	<0.001
Papua New Guinea
Total dietary risk	0.01(0,0.02)	0.99(0.35,2.12)	0.03(0.01,0.06)	1.22(0.44,2.56)	0.68(0.5,0.86)	<0.001	0.32(0.13,0.62)	33.58(14.11,63.15)	1.13(0.47,2.18)	39.55(16.91,74.16)	0.53(0.39,0.67)	<0.001
Low fruits	0(0,0.01)	0.45(0.15,1.01)	0.01(0,0.03)	0.54(0.19,1.21)	0.58(0.44,0.71)	<0.001	0.16(0.06,0.32)	15.85(5.98,31.26)	0.54(0.2,1.11)	18.08(7.04,36.18)	0.42(0.29,0.55)	<0.001
Low vegetables	0(0,0.01)	0.46(0.15,1.03)	0.01(0,0.03)	0.58(0.2,1.29)	0.8(0.67,0.93)	<0.001	0.15(0.06,0.32)	15.82(5.94,32.14)	0.57(0.21,1.17)	19.31(7.38,38.81)	0.63(0.48,0.78)	<0.001
Low whole grains	0(0,0)	0(0,0.02)	0(0,0)	0.01(0,0.03)	1.22(1.12,1.33)	<0.001	0(0,0)	0.11(0,0.56)	0(0,0.02)	0.14(0,0.68)	0.97(0.9,1.04)	<0.001
High processed meat	0(0,0)	0(0,0)	0(0,0)	0(0,0)	1.34(1.23,1.44)	<0.001	0(0,0)	0.02(0,0.1)	0(0,0)	0.02(0,0.13)	1.08(0.98,1.18)	<0.001
High sugar beverages	0(0,0)	0(0,0)	0(0,0)	0(0,0)	1.42(1.21,1.64)	<0.001	0(0,0)	0.01(0,0.04)	0(0,0)	0.01(0,0.05)	1.22(1.01,1.44)	<0.001
High sodium	0(0,0.01)	0.29(0.02,0.96)	0.01(0,0.02)	0.34(0.01,1.15)	0.55(0.37,0.72)	<0.001	0.06(0,0.2)	8.48(0.61,25.89)	0.22(0.01,0.72)	9.68(0.44,30.64)	0.43(0.31,0.55)	<0.001
Paraguay
Total dietary risk	0.06(0.03,0.1)	5.34(2.66,8.89)	0.25(0.12,0.43)	8.27(3.98,14.44)	1.48(1.13,1.83)	<0.001	1.48(0.79,2.37)	118.7(63.04,190.54)	5.66(2.9,9.69)	175.95(89.88,301.08)	1.32(1.04,1.61)	<0.001
Low fruits	0.02(0.01,0.03)	1.49(0.65,2.62)	0.08(0.03,0.16)	2.69(1.09,5.25)	1.95(1.55,2.36)	<0.001	0.45(0.21,0.77)	34.88(16.49,59.43)	2(0.86,3.79)	61.08(26.08,115.67)	1.81(1.43,2.19)	<0.001
Low vegetables	0.04(0.02,0.06)	3.36(1.57,5.75)	0.15(0.07,0.28)	4.98(2.24,9.21)	1.35(1,1.7)	<0.001	0.98(0.47,1.65)	77.21(37.76,130.05)	3.48(1.62,6.38)	107.78(50.27,196.8)	1.11(0.82,1.41)	<0.001
Low whole grains	0(0,0)	0.06(0,0.22)	0(0,0.01)	0.11(0.01,0.32)	2.05(1.69,2.42)	<0.001	0.01(0,0.06)	1.18(0,4.54)	0.08(0,0.23)	2.33(0.07,6.97)	2.32(2.01,2.64)	<0.001
High processed meat	0(0,0)	0.02(0,0.08)	0(0,0)	0.04(0,0.12)	2.43(2.03,2.84)	<0.001	0.01(0,0.02)	0.41(0,1.75)	0.03(0,0.1)	0.9(0.01,2.91)	2.69(2.33,3.06)	<0.001
High sugar beverages	0(0,0)	0.01(0,0.04)	0(0,0)	0.02(0,0.07)	2.86(2.35,3.37)	<0.001	0(0,0.01)	0.2(0,0.92)	0.02(0,0.06)	0.49(0.01,1.77)	3.04(2.44,3.64)	<0.001
High sodium	0.02(0,0.05)	1.54(0.02,4.94)	0.07(0,0.22)	2.24(0.01,7.38)	1.3(0.96,1.65)	<0.001	0.38(0,1.2)	31.75(0.26,100.22)	1.4(0.01,4.61)	44.73(0.23,146.58)	1.17(0.89,1.46)	<0.001
Peru
Total dietary risk	0.6(0.27,1.02)	10.09(4.54,16.97)	1.91(0.89,3.26)	10.45(4.9,17.78)	0.21(-0.96,1.39)	0.73	13.82(6.13,23.66)	208.39(93.5,353.38)	37.93(17.92,65.12)	203.43(96.53,348.44)	0.03(-1.14,1.21)	0.97
Low fruits	0.31(0.12,0.58)	5.11(2.03,9.54)	0.83(0.36,1.51)	4.53(1.95,8.19)	-0.28(-1.43,0.88)	0.63	7.41(2.86,14.04)	109.68(43.06,205.6)	17.13(7.25,31.5)	91.03(38.79,166.71)	-0.51(-1.62,0.62)	0.38
Low vegetables	0.35(0.14,0.68)	5.82(2.29,11.12)	1.08(0.46,2.01)	5.88(2.51,10.96)	0.13(-0.98,1.26)	0.82	8.25(3.13,16.1)	123.09(47.41,237.61)	22.05(9.3,41.53)	117.86(49.95,221.22)	-0.04(-1.15,1.09)	0.95
Low whole grains	0(0,0.01)	0.04(0,0.18)	0.02(0,0.05)	0.08(0,0.28)	2.49(1.68,3.31)	<0.001	0.03(0,0.18)	0.57(0,3)	0.25(0,0.94)	1.35(0.01,5.1)	2.89(2.1,3.7)	<0.001
High processed meat	0(0,0)	0.01(0,0.03)	0(0,0.01)	0.01(0,0.05)	3.36(2.45,4.28)	<0.001	0(0,0.03)	0.08(0,0.48)	0.04(0,0.19)	0.24(0,1.03)	3.92(2.95,4.9)	<0.001
High sugar beverages	0(0,0)	0(0,0.02)	0(0,0.02)	0.02(0,0.08)	5.71(4.76,6.66)	<0.001	0(0,0.03)	0.06(0,0.41)	0.07(0,0.32)	0.38(0,1.7)	6.17(5.35,7)	<0.001
High sodium	0.15(0,0.5)	2.47(0.02,8.44)	0.47(0,1.6)	2.61(0.01,8.78)	0.29(-0.97,1.58)	0.65	3.07(0.02,10.74)	48.37(0.36,167.77)	8.86(0.04,29.85)	48.26(0.21,162.18)	0.1(-1.09,1.31)	0.87
Philippines
Total dietary risk	1.52(0.71,2.54)	12.21(5.62,20.33)	5.63(2.49,9.69)	13.93(6.2,23.73)	0.43(0.2,0.67)	<0.001	43.25(20.06,72.89)	262.2(122.3,436.44)	153.27(67.44,266.28)	326.39(144.91,561.1)	0.75(0.57,0.94)	<0.001
Low fruits	0.51(0.22,0.89)	4.11(1.76,7.25)	1.9(0.77,3.45)	4.69(1.91,8.43)	0.43(0.2,0.66)	<0.001	14.91(6.45,26.63)	88.06(38.32,155.34)	53.7(21.49,98.25)	112.41(45.46,203.71)	0.86(0.68,1.05)	<0.001
Low vegetables	0.71(0.31,1.26)	5.8(2.47,10.2)	2.62(1.08,4.73)	6.54(2.72,11.68)	0.4(0.15,0.65)	<0.05	20.43(8.65,36.81)	123.13(52.52,218.46)	71.77(29.16,130.92)	152.72(62.86,275.55)	0.74(0.54,0.94)	<0.001
Low whole grains	0(0,0.01)	0.02(0,0.09)	0(0,0.03)	0.02(0,0.1)	-0.05(-0.44,0.34)	0.79	0.01(0,0.09)	0.18(0,1.11)	0.06(0,0.46)	0.21(0,1.45)	0.54(0.16,0.92)	<0.05
High processed meat	0(0,0)	0(0,0.02)	0(0,0.01)	0(0,0.03)	0.92(0.46,1.38)	<0.001	0(0,0.02)	0.04(0,0.29)	0.02(0,0.17)	0.07(0,0.51)	1.61(1.17,2.05)	<0.001
High sugar beverages	0(0,0)	0(0,0.01)	0(0,0.01)	0(0,0.02)	2.3(1.7,2.92)	<0.001	0(0,0.01)	0.02(0,0.15)	0.01(0,0.11)	0.05(0,0.36)	2.82(2.39,3.24)	<0.001
High sodium	0.62(0.1,1.54)	4.95(0.67,12.58)	2.13(0.21,5.78)	5.27(0.47,14.43)	0.23(-0.01,0.47)	0.06	16.48(2.76,40.46)	106.28(17.04,261)	54.13(5.28,148.03)	119.1(11.4,324.99)	0.38(0.26,0.5)	<0.001
Poland
Total dietary risk	0.48(0.25,0.8)	2.17(1.13,3.6)	0.48(0.24,0.84)	1.13(0.55,1.98)	-2.13(-2.98,-1.28)	<0.001	12.26(7.04,19.14)	52.95(30.35,82.51)	11.15(6.26,17.85)	28.62(16.12,45.81)	-2(-2.74,-1.26)	<0.001
Low fruits	0.26(0.14,0.44)	1.17(0.6,1.96)	0.24(0.12,0.42)	0.58(0.29,0.99)	-2.32(-3.05,-1.58)	<0.001	7.2(4.06,11.31)	31.01(17.44,48.88)	5.98(3.35,9.45)	15.71(8.81,24.95)	-2.18(-2.85,-1.5)	<0.001
Low vegetables	0.12(0.05,0.23)	0.54(0.24,1.04)	0.09(0.03,0.19)	0.2(0.06,0.44)	-3.32(-4.19,-2.44)	<0.001	3.17(1.55,5.73)	13.66(6.58,24.81)	1.87(0.6,3.89)	4.73(1.5,9.94)	-3.35(-4.03,-2.68)	<0.001
Low whole grains	0.01(0,0.03)	0.06(0.01,0.14)	0.01(0,0.03)	0.03(0,0.07)	-2.15(-2.9,-1.4)	<0.001	0.29(0.03,0.74)	1.26(0.14,3.19)	0.28(0.04,0.65)	0.72(0.11,1.67)	-1.91(-2.76,-1.05)	<0.001
High processed meat	0.01(0,0.02)	0.03(0,0.07)	0.01(0,0.02)	0.02(0,0.05)	-1.1(-1.97,-0.23)	<0.05	0.14(0.01,0.4)	0.61(0.04,1.77)	0.2(0.02,0.54)	0.53(0.06,1.44)	-0.49(-1.19,0.22)	0.18
High sugar beverages	0(0,0.01)	0.01(0,0.04)	0(0,0.01)	0.01(0,0.03)	-0.5(-1.58,0.58)	0.36	0.07(0,0.21)	0.31(0.02,0.94)	0.12(0.02,0.32)	0.34(0.05,0.91)	0.22(-0.41,0.85)	0.49
High sodium	0.21(0.03,0.53)	0.94(0.14,2.4)	0.23(0.03,0.6)	0.54(0.06,1.4)	-1.84(-2.72,-0.95)	<0.001	4.49(0.53,11.66)	19.53(2.34,50.55)	5.03(0.55,12.62)	12.55(1.35,31.58)	-1.45(-2.15,-0.75)	<0.001
Portugal
Total dietary risk	0.1(0.05,0.17)	1.59(0.8,2.7)	0.33(0.16,0.59)	1.8(0.85,3.2)	0.42(-0.15,0.99)	0.15	2.25(1.29,3.58)	32.91(18.68,52.55)	4.85(2.51,8.16)	31.61(16.43,53.43)	-0.09(-0.35,0.18)	0.51
Low fruits	0.06(0.03,0.1)	0.91(0.44,1.63)	0.18(0.07,0.33)	0.96(0.41,1.8)	0.18(-0.4,0.76)	0.55	1.33(0.73,2.17)	19.55(10.54,32.41)	2.6(1.22,4.64)	17.29(8.27,30.62)	-0.34(-0.6,-0.07)	<0.05
Low vegetables	0.04(0.01,0.07)	0.59(0.23,1.17)	0.12(0.04,0.26)	0.63(0.19,1.36)	0.2(-0.03,0.42)	0.09	0.75(0.33,1.43)	11.13(4.7,21.33)	1.58(0.51,3.37)	9.53(2.91,20.83)	-0.53(-0.78,-0.28)	<0.001
Low whole grains	0(0,0.01)	0.06(0,0.14)	0.01(0,0.03)	0.06(0.01,0.16)	0.27(-0.23,0.78)	0.29	0.06(0,0.18)	0.94(0.06,2.62)	0.15(0.02,0.4)	0.92(0.1,2.49)	-0.09(-0.46,0.28)	0.62
High processed meat	0(0,0.01)	0.04(0,0.1)	0.01(0,0.02)	0.04(0.01,0.12)	0.72(0.23,1.2)	<0.05	0.04(0,0.13)	0.62(0.02,1.94)	0.11(0.01,0.32)	0.72(0.06,2.08)	0.45(0.09,0.82)	<0.05
High sugar beverages	0(0,0)	0.01(0,0.04)	0(0,0.01)	0.02(0,0.05)	1.26(0.58,1.93)	<0.001	0.01(0,0.05)	0.22(0.01,0.75)	0.05(0.01,0.13)	0.31(0.03,0.92)	1.08(0.68,1.47)	<0.001
High sodium	0.01(0,0.06)	0.18(0,0.89)	0.05(0,0.24)	0.29(0,1.34)	1.54(1.02,2.07)	<0.001	0.33(0,1.43)	4.71(-0.02,20.26)	0.9(0,3.69)	6.54(0.04,25.18)	1.07(0.81,1.33)	<0.001
Puerto Rico
Total dietary risk	0.16(0.09,0.26)	8.88(4.68,14.27)	0.34(0.2,0.49)	7.11(4.37,10.04)	-0.88(-2.27,0.53)	0.22	3.51(1.93,5.57)	182.48(100,289.75)	5.69(3.55,7.95)	150.47(95.3,208.71)	-0.71(-2.18,0.78)	0.35
Low fruits	0.07(0.03,0.12)	3.88(1.84,6.71)	0.12(0.06,0.2)	2.54(1.24,4.19)	-1.47(-2.48,-0.45)	<0.05	1.62(0.79,2.82)	84.13(40.76,145.88)	2.05(1,3.36)	55.24(26.96,90.68)	-1.48(-2.38,-0.58)	<0.05
Low vegetables	0.1(0.05,0.17)	5.52(2.66,9.49)	0.22(0.12,0.34)	4.62(2.57,7.13)	-0.74(-2.07,0.6)	0.28	2.27(1.13,3.89)	117.66(58.59,201.9)	3.72(2.1,5.72)	100.61(57.22,154.66)	-0.61(-1.82,0.62)	0.33
Low whole grains	0(0,0.01)	0.18(0.02,0.46)	0.01(0,0.02)	0.17(0.02,0.41)	-0.17(-1.25,0.93)	0.77	0.07(0,0.18)	3.59(0.2,9.61)	0.14(0.02,0.33)	3.75(0.44,8.77)	0.03(-1.03,1.11)	0.95
High processed meat	0(0,0)	0.05(0,0.15)	0(0,0.01)	0.05(0,0.14)	-0.04(-1.13,1.06)	0.95	0.02(0,0.06)	1.19(0.04,3.39)	0.04(0,0.12)	1.33(0.1,3.39)	0.24(-0.82,1.32)	0.65
High sugar beverages	0(0,0)	0.03(0,0.11)	0(0,0)	0.04(0,0.12)	0.67(0.22,1.13)	<0.05	0.02(0,0.06)	0.87(0.04,2.96)	0.03(0,0.11)	1.2(0.12,3.73)	1.01(0.31,1.7)	<0.05
High sodium	0.03(0,0.11)	1.63(0,5.93)	0.06(0,0.22)	1.23(0,4.41)	-1.05(-2.25,0.17)	0.09	0.53(0,2.01)	27.71(0,104.89)	0.94(0,3.43)	22.59(-0.01,83.4)	-0.8(-1.99,0.41)	0.19
Qatar
Total dietary risk	0(0,0)	4.05(1.16,9.28)	0.01(0,0.02)	3.11(0.97,7.14)	-0.78(-1.64,0.09)	0.08	0.04(0.01,0.1)	71.54(20.77,163.85)	0.26(0.07,0.62)	52.48(15.92,123.23)	-0.95(-1.54,-0.35)	<0.05
Low fruits	0(0,0)	1.88(0.32,5.05)	0(0,0.01)	1.22(0.16,3.34)	-1.41(-2.45,-0.37)	<0.05	0.02(0,0.06)	34.31(6.1,91.7)	0.13(0.02,0.36)	20.96(2.73,58.19)	-1.59(-2.32,-0.85)	<0.001
Low vegetables	0(0,0)	1.32(0.06,4.15)	0(0,0)	0.4(0,1.91)	-3.78(-5.16,-2.37)	<0.001	0.01(0,0.04)	21.12(0.81,68.68)	0.02(0,0.12)	5.72(0.01,29.19)	-4.37(-5.33,-3.39)	<0.001
Low whole grains	0(0,0)	0.2(0.01,0.56)	0(0,0)	0.48(0.07,1.18)	2.75(2.08,3.41)	<0.001	0(0,0.01)	3.3(0.17,9.7)	0.03(0,0.07)	7.56(1.02,19.02)	2.77(1.61,3.95)	<0.001
High processed meat	0(0,0)	0.05(0,0.14)	0(0,0)	0.11(0.01,0.31)	2.7(2.1,3.3)	<0.001	0(0,0)	0.79(0.02,2.56)	0.01(0,0.02)	1.77(0.08,5.16)	2.67(1.7,3.65)	<0.001
High sugar beverages	0(0,0)	0.07(0,0.22)	0(0,0)	0.2(0.02,0.59)	3.43(2.83,4.03)	<0.001	0(0,0)	1.21(0.05,4.27)	0.02(0,0.06)	3.38(0.2,10.28)	3.29(2.6,3.99)	<0.001
High sodium	0(0,0)	0.64(0,4.01)	0(0,0.01)	0.59(0,3.79)	-0.28(-1.56,1.02)	0.67	0.01(0,0.04)	12.84(-0.02,76.1)	0.06(0,0.31)	11.24(-0.02,68.28)	-0.39(-1.12,0.34)	0.29
Republic of Korea
Total dietary risk	0.57(0.3,0.89)	5.5(2.9,8.67)	1.62(0.67,2.88)	3.31(1.37,5.89)	-1.63(-1.87,-1.39)	<0.001	13.08(6.93,20.66)	95.02(50.64,149)	26.77(11.58,46.6)	53.23(22.92,92.93)	-1.91(-2.11,-1.71)	<0.001
Low fruits	0.3(0.16,0.46)	2.81(1.47,4.28)	0.71(0.29,1.26)	1.44(0.59,2.58)	-2.13(-2.35,-1.92)	<0.001	7.45(3.95,11.44)	51.2(27.29,77.67)	11.82(5.08,20.51)	23.69(10.1,41.29)	-2.48(-2.66,-2.31)	<0.001
Low vegetables	0.08(0.03,0.16)	1.11(0.43,2.08)	0.45(0.16,0.91)	0.94(0.33,1.9)	-0.53(-0.9,-0.17)	<0.05	1.4(0.41,3.08)	14.3(5.06,28.37)	6.43(2.01,13.3)	13.07(4.13,27.02)	-0.39(-0.54,-0.25)	<0.001
Low whole grains	0(0,0)	0(0,0.03)	0(0,0.02)	0(0,0.03)	1.01(0.48,1.53)	<0.001	0(0,0.02)	0.04(0,0.31)	0.02(0,0.17)	0.05(0,0.36)	1.09(0.65,1.54)	<0.001
High processed meat	0(0,0)	0(0,0.01)	0(0,0.01)	0(0,0.02)	2.61(2.02,3.21)	<0.001	0(0,0.01)	0.01(0,0.1)	0.01(0,0.1)	0.02(0,0.21)	2.52(1.99,3.06)	<0.001
High sugar beverages	0(0,0)	0(0,0)	0(0,0)	0(0,0.01)	3.08(2.61,3.56)	<0.001	0(0,0)	0(0,0.03)	0(0,0.03)	0.01(0,0.06)	3.07(2.65,3.49)	<0.001
High sodium	0.3(0.04,0.69)	2.85(0.38,6.53)	0.85(0.11,2.12)	1.72(0.21,4.29)	-1.64(-1.85,-1.42)	<0.001	6.74(0.92,15.46)	49.63(6.76,113.27)	14.66(1.89,35.7)	28.63(3.63,70.22)	-1.79(-1.97,-1.61)	<0.001
Republic of Moldova
Total dietary risk	0(0,0.01)	0.19(0.1,0.32)	0.01(0.01,0.02)	0.35(0.18,0.59)	1.63(-0.33,3.64)	0.1	0.4(0.23,0.63)	17.81(10.38,28.13)	0.75(0.45,1.16)	24.26(14.45,37.46)	0.92(0.37,1.48)	<0.05
Low fruits	0(0,0)	0.12(0.06,0.21)	0.01(0,0.01)	0.2(0.1,0.36)	1.43(-0.54,3.44)	0.16	0.27(0.15,0.44)	11.66(6.52,19.18)	0.45(0.26,0.73)	14.72(8.39,23.92)	0.67(0.1,1.24)	<0.05
Low vegetables	0(0,0)	0.07(0.03,0.13)	0(0,0.01)	0.15(0.07,0.28)	2.23(0.73,3.76)	<0.05	0.14(0.07,0.26)	6.44(3.08,11.83)	0.33(0.17,0.57)	10.63(5.44,18.72)	1.51(0.78,2.25)	<0.001
Low whole grains	0(0,0)	0(0,0.01)	0(0,0)	0.01(0,0.02)	2.47(0.5,4.47)	<0.05	0(0,0.01)	0.18(0,0.68)	0.01(0,0.03)	0.36(0.01,1.1)	2.09(1.78,2.4)	<0.001
High processed meat	0(0,0)	0(0,0.01)	0(0,0)	0.01(0,0.03)	2.32(-0.12,4.82)	0.06	0.01(0,0.03)	0.33(0.01,1.51)	0.02(0,0.06)	0.61(0.01,2.06)	1.82(1.04,2.61)	<0.001
High sugar beverages	0(0,0)	0(0,0)	0(0,0)	0(0,0)	3.15(0.76,5.59)	<0.05	0(0,0)	0.01(0,0.07)	0(0,0)	0.03(0,0.12)	2.64(1.83,3.45)	<0.001
High sodium	0(0,0)	0.03(0,0.12)	0(0,0.01)	0.04(0,0.19)	1.08(-0.58,2.77)	0.2	0.05(0,0.22)	2.29(-0.01,9.66)	0.09(0,0.37)	2.7(0,11.8)	0.41(-0.32,1.14)	0.27
Romania
Total dietary risk	0.12(0.07,0.18)	0.95(0.57,1.47)	0.15(0.07,0.26)	0.67(0.33,1.15)	-1.11(-1.62,-0.61)	<0.001	4.13(2.6,6.17)	29.81(18.77,44.55)	4.52(2.44,7.4)	22.9(12.39,37.58)	-0.9(-1.27,-0.53)	<0.001
Low fruits	0.05(0.03,0.08)	0.4(0.24,0.61)	0.06(0.03,0.09)	0.27(0.14,0.44)	-1.24(-2.24,-0.22)	<0.05	1.88(1.18,2.8)	13.72(8.54,20.6)	1.91(1.11,3.01)	10.25(5.87,16.42)	-0.96(-1.29,-0.63)	<0.001
Low vegetables	0.02(0.01,0.03)	0.15(0.05,0.29)	0(0,0.02)	0.02(0,0.07)	-6.83(-7.41,-6.25)	<0.001	0.58(0.22,1.13)	4.41(1.64,8.59)	0.09(0,0.38)	0.43(0,1.83)	-7.2(-7.83,-6.56)	<0.001
Low whole grains	0(0,0.01)	0.02(0,0.05)	0(0,0.01)	0.02(0,0.05)	-0.29(-0.82,0.24)	0.29	0.09(0.01,0.23)	0.68(0.09,1.64)	0.14(0.03,0.33)	0.72(0.13,1.67)	0.18(-0.21,0.56)	0.37
High processed meat	0(0,0.01)	0.02(0,0.05)	0.01(0,0.01)	0.03(0,0.07)	1.22(0.85,1.59)	<0.001	0.08(0.01,0.21)	0.59(0.05,1.54)	0.21(0.03,0.49)	1.11(0.17,2.67)	1.93(1.39,2.48)	<0.001
High sugar beverages	0(0,0)	0.01(0,0.02)	0(0,0.01)	0.01(0,0.03)	1.95(0.24,3.69)	<0.05	0.03(0,0.07)	0.19(0.02,0.52)	0.09(0.02,0.2)	0.48(0.11,1.16)	2.87(2.45,3.29)	<0.001
High sodium	0.08(0.02,0.15)	0.6(0.17,1.2)	0.1(0.02,0.21)	0.43(0.09,0.94)	-1(-1.51,-0.48)	<0.001	2.49(0.73,4.94)	17.74(5.1,35.41)	2.79(0.61,5.93)	13.56(2.89,29.21)	-0.95(-1.36,-0.53)	<0.001
Russian Federation
Total dietary risk	0.47(0.26,0.78)	0.5(0.27,0.83)	0.88(0.47,1.47)	0.68(0.36,1.13)	1.02(0.32,1.72)	<0.05	23.18(14.73,34.85)	24.62(15.63,36.98)	27.8(17.14,42.71)	22.28(13.77,34.13)	-0.3(-0.87,0.26)	0.29
Low fruits	0.29(0.16,0.49)	0.31(0.17,0.52)	0.47(0.25,0.79)	0.36(0.19,0.61)	0.55(-0.16,1.27)	0.13	14.95(9.17,22.71)	15.9(9.74,24.19)	15.16(9.21,23.44)	12.35(7.49,19.14)	-0.8(-1.37,-0.22)	<0.05
Low vegetables	0.15(0.08,0.28)	0.17(0.08,0.3)	0.34(0.16,0.61)	0.26(0.12,0.47)	1.43(0.77,2.1)	<0.001	7.71(4.21,13.18)	8.3(4.5,14.2)	10.72(5.65,18.3)	8.65(4.56,14.82)	0.16(-0.23,0.56)	0.42
Low whole grains	0(0,0.01)	0(0,0.01)	0.01(0,0.04)	0.01(0,0.03)	3.74(2.96,4.52)	<0.001	0.13(0,0.54)	0.15(0,0.6)	0.37(0.02,1.15)	0.29(0.02,0.89)	2.18(1.78,2.59)	<0.001
High processed meat	0.02(0,0.07)	0.02(0,0.07)	0.03(0,0.1)	0.02(0,0.07)	1.05(0.25,1.86)	<0.05	0.77(0.01,3.61)	0.83(0.02,3.76)	0.84(0.04,2.83)	0.65(0.03,2.22)	-0.73(-1.15,-0.31)	<0.001
High sugar beverages	0(0,0)	0(0,0)	0(0,0.01)	0(0,0.01)	4.03(3.33,4.73)	<0.001	0.03(0,0.13)	0.04(0,0.14)	0.09(0,0.31)	0.07(0,0.25)	2.41(1.96,2.87)	<0.001
High sodium	0.12(0,0.38)	0.13(0,0.4)	0.22(0,0.72)	0.17(0,0.55)	0.92(0.22,1.62)	<0.05	5.62(0.2,16.67)	5.81(0.2,17.43)	7.07(0.23,21.43)	5.57(0.19,16.84)	-0.09(-0.67,0.49)	0.76
Rwanda
Total dietary risk	0.12(0.05,0.22)	10.2(4.36,18.71)	0.19(0.08,0.36)	7.85(3.28,14.52)	-0.83(-1,-0.66)	<0.001	3.27(1.44,6.03)	214.31(94.39,391.19)	4.68(2.07,8.75)	145.95(63.73,269.67)	-1.22(-1.44,-1.01)	<0.001
Low fruits	0(0,0)	0.12(0,0.44)	0(0,0.02)	0.17(0,0.67)	1.14(0.93,1.35)	<0.001	0.02(0.01,0.06)	1.64(0.15,5.52)	0.13(0.01,0.45)	3.34(0.16,12.41)	2.29(2.06,2.51)	<0.001
Low vegetables	0.1(0.04,0.18)	7.85(3.32,14.89)	0.15(0.06,0.29)	6.1(2.56,11.65)	-0.81(-0.99,-0.63)	<0.001	2.68(1.17,5.12)	170.31(74.18,322.78)	3.83(1.66,7.36)	116.08(50.28,221.24)	-1.22(-1.45,-1)	<0.001
Low whole grains	0(0,0)	0.01(0,0.05)	0(0,0)	0.01(0,0.07)	1.15(0.93,1.37)	<0.001	0(0,0)	0.08(0,0.61)	0(0,0.02)	0.13(0,0.93)	1.37(1.17,1.57)	<0.001
High processed meat	0(0,0)	0(0,0.02)	0(0,0)	0(0,0.02)	1.57(1.36,1.78)	<0.001	0(0,0)	0.02(0,0.19)	0(0,0.01)	0.04(0,0.33)	1.8(1.59,2.01)	<0.001
High sugar beverages	0(0,0)	0(0,0)	0(0,0)	0(0,0.01)	2.74(2.59,2.88)	<0.001	0(0,0)	0(0,0.03)	0(0,0)	0.01(0,0.08)	2.86(2.69,3.04)	<0.001
High sodium	0.04(0,0.13)	3.85(0.12,11.86)	0.06(0,0.2)	2.54(0.02,8.41)	-1.32(-1.48,-1.16)	<0.001	1.04(0.03,3.27)	74.99(2.24,232.33)	1.24(0.01,4.22)	43.59(0.42,145.6)	-1.73(-1.92,-1.53)	<0.001
Saint Kitts and Nevis
Total dietary risk	0(0,0)	15.51(8.6,23.87)	0.01(0,0.01)	19.22(10.14,30.84)	0.72(-0.09,1.53)	0.08	0.07(0.04,0.11)	355.88(205.04,545.21)	0.14(0.08,0.23)	392.74(213.97,627.91)	0.4(-0.09,0.9)	0.11
Low fruits	0(0,0)	8.97(4.57,14.6)	0(0,0.01)	10.76(5.26,18.15)	0.6(-0.18,1.39)	0.13	0.04(0.02,0.07)	214.93(113.03,348.1)	0.08(0.04,0.14)	227.18(114.55,382.08)	0.26(-0.15,0.68)	0.22
Low vegetables	0(0,0)	8.39(4.18,14.19)	0(0,0.01)	10.05(4.75,17.6)	0.6(-0.23,1.43)	0.16	0.04(0.02,0.06)	198.32(101.95,336.98)	0.08(0.04,0.13)	207.4(100.67,360.15)	0.25(-0.24,0.73)	0.32
Low whole grains	0(0,0)	0.16(0.01,0.47)	0(0,0)	0.22(0.01,0.6)	1.14(0.27,2.02)	<0.05	0(0,0)	3.17(0.09,10.29)	0(0,0)	4.42(0.14,12.62)	1.16(0.37,1.95)	<0.05
High processed meat	0(0,0)	0.04(0,0.14)	0(0,0)	0.06(0,0.18)	1.21(0.27,2.15)	<0.05	0(0,0)	0.9(0.01,3.4)	0(0,0)	1.29(0.02,4.15)	1.25(0.85,1.65)	<0.001
High sugar beverages	0(0,0)	0.02(0,0.09)	0(0,0)	0.03(0,0.11)	1.04(0.32,1.77)	<0.05	0(0,0)	0.58(0.01,2.44)	0(0,0)	0.79(0.02,2.73)	1.06(0.44,1.69)	<0.001
High sodium	0(0,0)	2.53(0,9.15)	0(0,0)	3.07(0,11.69)	0.71(0.17,1.26)	<0.05	0.01(0,0.04)	48.32(0.01,181.63)	0.02(0,0.08)	56.44(-0.02,216.89)	0.54(0.05,1.02)	<0.05
Saint Lucia
Total dietary risk	0(0,0.01)	11.49(6.24,17.92)	0.02(0.01,0.03)	12.4(6.49,20.01)	0.25(-0.21,0.71)	0.29	0.12(0.06,0.18)	249.34(137.23,387.98)	0.35(0.19,0.57)	276.03(148.81,442.04)	0.36(-0.29,1.01)	0.28
Low fruits	0(0,0)	3.09(1.42,5.26)	0.01(0,0.01)	4.79(2.14,8.58)	1.47(0.97,1.96)	<0.001	0.03(0.02,0.06)	69.91(33.27,116.98)	0.15(0.07,0.27)	117.47(54.06,208.61)	1.72(1.3,2.14)	<0.001
Low vegetables	0(0,0.01)	7.98(4.15,13.05)	0.01(0,0.02)	7.91(3.9,13.49)	-0.04(-0.5,0.43)	0.88	0.09(0.04,0.14)	182.11(94.57,299.86)	0.23(0.12,0.39)	180.45(89.58,307.18)	-0.02(-0.54,0.5)	0.95
Low whole grains	0(0,0)	0.14(0.01,0.38)	0(0,0)	0.16(0.01,0.43)	0.59(0.13,1.06)	<0.05	0(0,0)	2.54(0.09,7.9)	0(0,0.01)	3.43(0.14,9.71)	1.03(0.27,1.78)	<0.05
High processed meat	0(0,0)	0.03(0,0.1)	0(0,0)	0.04(0,0.13)	0.89(0.39,1.39)	<0.001	0(0,0)	0.67(0.01,2.37)	0(0,0)	1.02(0.03,3.25)	1.31(0.65,1.96)	<0.001
High sugar beverages	0(0,0)	0.02(0,0.07)	0(0,0)	0.03(0,0.09)	1.01(0.28,1.75)	<0.05	0(0,0)	0.42(0.01,1.71)	0(0,0)	0.72(0.03,2.58)	1.69(0.93,2.46)	<0.001
High sodium	0(0,0)	2.39(0,8.62)	0(0,0.01)	2.16(0,8.16)	-0.33(-0.84,0.19)	0.21	0.02(0,0.07)	42.42(-0.01,159.23)	0.05(0,0.2)	40.07(-0.04,155.3)	-0.13(-0.62,0.35)	0.59
Saint Vincent and the Grenadines
Total dietary risk	0(0,0.01)	9.51(5.01,14.99)	0.01(0,0.01)	12.26(6.34,19.72)	0.75(-0.19,1.69)	0.12	0.09(0.05,0.13)	219.84(120.08,342.93)	0.2(0.11,0.32)	271.99(144.28,436.09)	0.61(-0.2,1.43)	0.14
Low fruits	0(0,0)	4.54(2.13,7.69)	0(0,0.01)	4.34(1.84,7.84)	-0.23(-1.14,0.7)	0.63	0.04(0.02,0.07)	111.36(53.45,187.13)	0.07(0.03,0.13)	100.88(43.82,180.19)	-0.41(-1.19,0.37)	0.3
Low vegetables	0(0,0)	6(2.83,10.35)	0.01(0,0.01)	8.03(3.82,13.82)	0.88(-0.06,1.82)	0.07	0.06(0.03,0.1)	143.65(69.57,246.44)	0.14(0.07,0.24)	184.13(89.29,317.66)	0.73(-0.08,1.55)	0.08
Low whole grains	0(0,0)	0.09(0.01,0.26)	0(0,0)	0.16(0.01,0.43)	1.71(0.74,2.69)	<0.001	0(0,0)	1.75(0.06,5.64)	0(0,0.01)	3.28(0.14,9.51)	1.95(1.1,2.8)	<0.001
High processed meat	0(0,0)	0.02(0,0.07)	0(0,0)	0.05(0,0.14)	2.37(1.41,3.34)	<0.001	0(0,0)	0.47(0.01,1.74)	0(0,0)	1.1(0.03,3.47)	2.7(1.86,3.54)	<0.001
High sugar beverages	0(0,0)	0.01(0,0.04)	0(0,0)	0.04(0,0.14)	4.05(3.11,5.01)	<0.001	0(0,0)	0.27(0,1.17)	0(0,0)	1.1(0.04,3.83)	4.47(3.72,5.21)	<0.001
High sodium	0(0,0)	1.6(0,5.9)	0(0,0.01)	2.21(0,8.43)	0.96(-0.17,2.1)	0.1	0.01(0,0.04)	30.45(-0.04,116.85)	0.03(0,0.12)	41.75(-0.05,161.99)	0.92(0.08,1.77)	<0.05
Samoa
Total dietary risk	0(0,0)	2.97(1.11,6.05)	0(0,0.01)	4.15(1.58,8.23)	1.08(0.95,1.22)	<0.001	0.03(0.01,0.07)	73.91(30.25,141.87)	0.08(0.03,0.15)	99.43(40.9,190.23)	0.95(0.84,1.07)	<0.001
Low fruits	0(0,0)	1.4(0.47,3)	0(0,0)	1.84(0.66,3.86)	0.87(0.73,1)	<0.001	0.02(0.01,0.03)	35.39(13.01,72.28)	0.04(0.01,0.07)	45.4(17.34,91.73)	0.79(0.64,0.95)	<0.001
Low vegetables	0(0,0)	1.76(0.6,3.77)	0(0,0)	2.4(0.85,5.05)	1(0.87,1.14)	<0.001	0.02(0.01,0.04)	44.51(16.89,90.97)	0.05(0.02,0.1)	58.89(22.17,120.1)	0.9(0.78,1.01)	<0.001
Low whole grains	0(0,0)	0.01(0,0.08)	0(0,0)	0.06(0,0.22)	4.35(4.12,4.58)	<0.001	0(0,0)	0.3(0,1.98)	0(0,0)	1.21(0,5.14)	4.51(4.24,4.78)	<0.001
High processed meat	0(0,0)	0(0,0.02)	0(0,0)	0.01(0,0.04)	4.03(3.8,4.26)	<0.001	0(0,0)	0.05(0,0.41)	0(0,0)	0.21(0,1.16)	4.32(4.05,4.59)	<0.001
High sugar beverages	0(0,0)	0(0,0.01)	0(0,0)	0.01(0,0.05)	5.02(4.76,5.28)	<0.001	0(0,0)	0.04(0,0.34)	0(0,0)	0.23(0,1.33)	5.45(5.11,5.79)	<0.001
High sodium	0(0,0)	0.28(0,1.33)	0(0,0)	0.55(0,2.36)	2.18(1.94,2.41)	<0.001	0(0,0.01)	4.96(0,25.01)	0.01(0,0.03)	9.13(0.02,41.83)	1.98(1.79,2.17)	<0.001
San Marino
Total dietary risk	0(0,0)	0.77(0.37,1.37)	0(0,0)	0.54(0.23,1.03)	-1.24(-1.89,-0.59)	<0.001	0(0,0.01)	19.98(10.7,33.23)	0.01(0,0.01)	17.91(9.16,30.58)	-0.41(-0.68,-0.13)	<0.05
Low fruits	0(0,0)	0.34(0.14,0.67)	0(0,0)	0.24(0.09,0.49)	-1.32(-1.97,-0.68)	<0.001	0(0,0)	9.53(4.24,17.39)	0(0,0.01)	8.39(3.57,15.59)	-0.48(-0.75,-0.21)	<0.001
Low vegetables	0(0,0)	0.33(0.13,0.65)	0(0,0)	0.24(0.09,0.5)	-1.26(-1.91,-0.6)	<0.001	0(0,0)	8.6(3.64,16.35)	0(0,0.01)	7.61(3.03,14.99)	-0.47(-0.77,-0.18)	<0.05
Low whole grains	0(0,0)	0.02(0,0.06)	0(0,0)	0.02(0,0.04)	-1.15(-1.83,-0.46)	<0.05	0(0,0)	0.41(0.01,1.33)	0(0,0)	0.41(0.03,1.18)	-0.12(-0.46,0.22)	0.49
High processed meat	0(0,0)	0.04(0,0.11)	0(0,0)	0.03(0,0.08)	-1.19(-1.93,-0.44)	<0.05	0(0,0)	0.75(0.01,2.7)	0(0,0)	0.75(0.03,2.5)	-0.03(-0.29,0.24)	0.83
High sugar beverages	0(0,0)	0.01(0,0.03)	0(0,0)	0.01(0,0.02)	-1.33(-1.94,-0.71)	<0.001	0(0,0)	0.2(0,0.8)	0(0,0)	0.2(0.01,0.69)	-0.09(-0.34,0.15)	0.45
High sodium	0(0,0)	0.15(0,0.62)	0(0,0)	0.1(0,0.44)	-1.18(-1.87,-0.48)	<0.001	0(0,0)	3.75(0,14.72)	0(0,0.01)	3.51(0,13.66)	-0.19(-0.51,0.14)	0.26
Sao Tome and Principe
Total dietary risk	0.01(0,0.01)	17.97(8.14,29.93)	0.01(0,0.02)	22.23(9.52,38)	0.69(0.46,0.92)	<0.001	0.12(0.06,0.21)	358.03(163.14,597.75)	0.26(0.11,0.45)	423.3(183.05,727.9)	0.56(0.24,0.88)	<0.001
Low fruits	0(0,0)	7.47(3.11,13.14)	0(0,0.01)	6.6(2.36,13.05)	-0.39(-0.65,-0.14)	<0.05	0.05(0.02,0.09)	152.59(63.59,268.1)	0.08(0.03,0.16)	125(44.97,248.04)	-0.63(-0.92,-0.34)	<0.001
Low vegetables	0(0,0.01)	11.19(4.72,19.92)	0.01(0,0.01)	14.86(6.13,26.65)	0.92(0.69,1.16)	<0.001	0.08(0.03,0.14)	227.4(95.92,405.94)	0.18(0.07,0.33)	290.04(120.69,523.59)	0.81(0.46,1.16)	<0.001
Low whole grains	0(0,0)	0.16(0,0.56)	0(0,0)	0.3(0.02,0.84)	1.96(1.81,2.11)	<0.001	0(0,0)	2.06(0,7.97)	0(0,0.01)	4.35(0.24,13.68)	2.46(2.19,2.73)	<0.001
High processed meat	0(0,0)	0.09(0,0.33)	0(0,0)	0.18(0.01,0.56)	2.44(2.27,2.61)	<0.001	0(0,0)	1.09(0,4.95)	0(0,0.01)	2.69(0.08,9.73)	2.97(2.82,3.11)	<0.001
High sugar beverages	0(0,0)	0.01(0,0.02)	0(0,0)	0.02(0,0.07)	4.31(4.1,4.51)	<0.001	0(0,0)	0.07(0,0.34)	0(0,0)	0.31(0.01,1.2)	4.83(4.66,5.01)	<0.001
High sodium	0(0,0)	2.07(0,9.64)	0(0,0.01)	3.28(0,14.45)	1.49(1.2,1.78)	<0.001	0.01(0,0.06)	39.27(-0.03,182.23)	0.03(0,0.15)	59.9(-0.02,261.88)	1.36(1.09,1.63)	<0.001
Saudi Arabia
Total dietary risk	0.22(0.09,0.41)	8.36(3.38,15.6)	1.29(0.55,2.33)	16.74(7.47,29.01)	2.25(2.08,2.42)	<0.001	5.72(2.34,10.56)	171.82(70.96,315.06)	40.19(16.8,73.84)	336.82(149.75,591.09)	2.19(2.04,2.33)	<0.001
Low fruits	0.1(0.04,0.2)	3.79(1.41,7.46)	0.7(0.27,1.36)	8.72(3.42,16.17)	2.74(2.62,2.87)	<0.001	2.79(1.06,5.41)	79.86(30.68,153.44)	22.69(8.46,44.86)	180.11(70.92,338.6)	2.66(2.48,2.85)	<0.001
Low vegetables	0.12(0.04,0.23)	4.51(1.67,8.76)	0.62(0.23,1.24)	8.21(3.16,15.74)	1.93(1.79,2.06)	<0.001	2.96(1.07,5.84)	90.88(33.77,176.05)	19.09(6.9,39.21)	163.46(62.79,317.64)	1.89(1.78,2)	<0.001
Low whole grains	0(0,0.01)	0.18(0.01,0.55)	0.03(0,0.08)	0.43(0.05,1.13)	2.74(2.54,2.94)	<0.001	0.09(0,0.34)	3.27(0.1,10.67)	0.87(0.02,2.64)	7.81(0.56,21.75)	2.84(2.67,3)	<0.001
High processed meat	0(0,0)	0.03(0,0.11)	0.01(0,0.02)	0.09(0.01,0.25)	3.34(3.15,3.53)	<0.001	0.02(0,0.08)	0.61(0.01,2.29)	0.24(0,0.79)	1.82(0.05,5.49)	3.57(3.39,3.76)	<0.001
High sugar beverages	0(0,0.01)	0.06(0,0.19)	0.02(0,0.06)	0.23(0.02,0.65)	4.54(4.41,4.68)	<0.001	0.04(0,0.17)	1.18(0.01,4.44)	0.75(0.01,2.44)	5.02(0.23,15.09)	4.79(4.66,4.92)	<0.001
High sodium	0.02(0,0.11)	0.68(0,4.26)	0.1(0,0.57)	1.18(0,7.35)	1.79(1.54,2.04)	<0.001	0.5(0,2.92)	15.26(-0.02,91.23)	2.84(-0.01,16.76)	25.18(-0.04,151.15)	1.63(1.4,1.86)	<0.001
Senegal
Total dietary risk	0.22(0.11,0.37)	15.3(7.3,25.1)	0.56(0.26,0.98)	16.34(7.65,28.09)	0.19(-0.03,0.4)	0.09	5.62(2.63,9.48)	315.38(149.7,523.63)	13.45(6.17,24.16)	317.36(147.89,557.64)	-0.08(-0.22,0.06)	0.26
Low fruits	0.13(0.05,0.22)	8.52(3.71,14.56)	0.32(0.14,0.57)	9.05(4.02,15.89)	0.18(-0.04,0.39)	0.1	3.28(1.38,5.84)	180.2(77.23,314.19)	7.84(3.3,14.47)	180.66(78.19,324.96)	-0.06(-0.2,0.08)	0.39
Low vegetables	0.12(0.05,0.21)	7.89(3.29,14.15)	0.28(0.11,0.52)	8.04(3.39,14.86)	0.07(-0.11,0.25)	0.44	2.98(1.21,5.54)	165.07(68.3,300.48)	6.77(2.7,13.03)	157.72(64.73,296.89)	-0.11(-0.36,0.14)	0.38
Low whole grains	0(0,0.01)	0.29(0.03,0.79)	0.01(0,0.02)	0.27(0.03,0.7)	-0.28(-0.53,-0.03)	<0.05	0.08(0,0.25)	4.98(0.3,14.85)	0.19(0.01,0.58)	4.82(0.37,13.71)	-0.12(-0.51,0.27)	0.56
High processed meat	0(0,0.01)	0.17(0.01,0.53)	0.01(0,0.02)	0.18(0.01,0.53)	0.16(-0.06,0.37)	0.15	0.05(0,0.2)	3.21(0.11,10.9)	0.16(0,0.52)	3.64(0.17,11.4)	0.39(0,0.78)	<0.05
High sugar beverages	0(0,0)	0.01(0,0.02)	0(0,0)	0.01(0,0.03)	1.25(0.85,1.64)	<0.001	0(0,0.01)	0.12(0.01,0.39)	0.01(0,0.03)	0.19(0.02,0.63)	1.36(1.15,1.57)	<0.001
High sodium	0.02(0,0.1)	1.62(0,7.2)	0.07(0,0.3)	2.05(0,9.21)	0.76(0.57,0.95)	<0.001	0.52(0,2.34)	31.26(-0.04,139.75)	1.43(0,6.48)	36.94(-0.05,165.72)	0.45(0.29,0.61)	<0.001
Serbia
Total dietary risk	0.25(0.12,0.42)	5.3(2.71,8.93)	0.47(0.26,0.77)	4.97(2.72,8.1)	-0.11(-0.62,0.41)	0.68	5.68(3.04,9.31)	105.31(56.62,172.65)	8.63(4.91,13.81)	94.41(53.66,150.78)	-0.26(-0.66,0.15)	0.22
Low fruits	0.08(0.04,0.13)	1.65(0.8,2.85)	0.12(0.06,0.21)	1.29(0.59,2.22)	-0.67(-1.25,-0.09)	<0.05	1.9(0.98,3.17)	35.12(17.97,58.87)	2.26(1.12,3.79)	25.77(12.67,43.27)	-0.84(-1.2,-0.48)	<0.001
Low vegetables	0.07(0.03,0.13)	1.6(0.73,2.82)	0.15(0.07,0.25)	1.57(0.74,2.66)	-0.01(-0.57,0.56)	0.98	1.72(0.85,2.99)	32.19(15.66,55.89)	2.7(1.34,4.52)	29.98(14.76,50.57)	-0.1(-0.31,0.1)	0.33
Low whole grains	0(0,0.01)	0.08(0.01,0.23)	0.01(0,0.02)	0.07(0.01,0.17)	-0.4(-0.86,0.05)	0.08	0.07(0,0.22)	1.45(0.1,4.15)	0.12(0.01,0.3)	1.33(0.15,3.39)	-0.19(-0.61,0.23)	0.37
High processed meat	0(0,0.01)	0.06(0,0.19)	0.01(0,0.01)	0.05(0.01,0.14)	-0.31(-0.83,0.2)	0.23	0.06(0,0.2)	1.11(0.05,3.69)	0.1(0.01,0.26)	1.06(0.08,2.96)	-0.09(-0.53,0.35)	0.68
High sugar beverages	0(0,0)	0.02(0,0.07)	0(0,0.01)	0.02(0,0.06)	-0.13(-0.63,0.36)	0.6	0.02(0,0.08)	0.44(0.03,1.54)	0.04(0,0.11)	0.44(0.05,1.31)	0.1(-0.27,0.48)	0.59
High sodium	0.15(0.04,0.33)	3.27(0.86,6.97)	0.29(0.07,0.63)	3.05(0.7,6.6)	-0.07(-0.54,0.41)	0.78	3.45(0.92,7.2)	63.51(17.1,133.18)	5.27(1.22,11.19)	56.35(12.69,120.46)	-0.31(-0.6,-0.02)	<0.05
Seychelles
Total dietary risk	0(0,0.01)	12.1(5.71,20.22)	0.01(0,0.02)	17.92(8.24,30.78)	1.22(0.49,1.96)	<0.05	0.09(0.04,0.15)	291.76(138.58,487.5)	0.24(0.11,0.41)	378.72(173.75,652.79)	0.79(0.55,1.03)	<0.001
Low fruits	0(0,0)	4.78(2,8.51)	0(0,0.01)	6.79(2.79,12.28)	1.07(0.68,1.46)	<0.001	0.04(0.02,0.07)	117.88(50.09,209.18)	0.09(0.04,0.17)	147.86(60.26,270.81)	0.7(0.45,0.95)	<0.001
Low vegetables	0(0,0)	5.71(2.43,10.07)	0.01(0,0.01)	8.94(3.75,16.06)	1.38(0.98,1.79)	<0.001	0.04(0.02,0.08)	139.48(60.12,247.02)	0.12(0.05,0.22)	191.87(80.38,345.19)	1(0.76,1.23)	<0.001
Low whole grains	0(0,0)	0.04(0,0.21)	0(0,0)	0.1(0,0.46)	3.46(2.51,4.41)	<0.001	0(0,0)	0.63(0,4.57)	0(0,0.01)	1.81(0,9.55)	3.32(2.89,3.76)	<0.001
High processed meat	0(0,0)	0.01(0,0.04)	0(0,0)	0.01(0,0.07)	2.55(2.16,2.93)	<0.001	0(0,0)	0.11(0,0.94)	0(0,0)	0.23(0,1.55)	2.39(2.14,2.64)	<0.001
High sugar beverages	0(0,0)	0(0,0.01)	0(0,0)	0.01(0,0.04)	3.53(3.24,3.83)	<0.001	0(0,0)	0.04(0,0.34)	0(0,0)	0.11(0,0.83)	3.41(3.13,3.69)	<0.001
High sodium	0(0,0)	4.79(0.65,12.11)	0(0,0.01)	6(0.37,17.4)	0.64(-0.22,1.52)	0.15	0.03(0.01,0.08)	109.87(16.5,270.59)	0.07(0.01,0.21)	117.45(8.14,339.04)	0.1(-0.23,0.44)	0.54
Sierra Leone
Total dietary risk	0.11(0.05,0.18)	11.52(5.71,18.81)	0.19(0.09,0.33)	11.22(5.34,18.81)	-0.09(-0.23,0.06)	0.25	2.66(1.27,4.46)	236.57(115.16,390.13)	5.03(2.37,8.71)	231.55(111.16,391.98)	-0.07(-0.22,0.07)	0.33
Low fruits	0.06(0.03,0.1)	6.08(2.77,10.34)	0.1(0.04,0.18)	5.91(2.6,10.26)	-0.09(-0.24,0.05)	0.21	1.46(0.64,2.57)	128.03(57.22,220.66)	2.8(1.2,5.06)	125.18(55.2,220.06)	-0.08(-0.24,0.08)	0.32
Low vegetables	0.06(0.03,0.1)	6.22(2.76,10.68)	0.1(0.04,0.19)	5.94(2.59,10.64)	-0.15(-0.29,-0.02)	<0.05	1.47(0.63,2.64)	129.66(56.53,227.12)	2.75(1.16,5.11)	124.3(53.67,225.25)	-0.14(-0.3,0.02)	0.09
Low whole grains	0(0,0)	0.12(0,0.37)	0(0,0.01)	0.12(0.01,0.35)	0.24(0.13,0.36)	<0.001	0.02(0,0.06)	1.73(0.02,6.29)	0.04(0,0.13)	2.09(0.11,6.53)	0.61(0.45,0.77)	<0.001
High processed meat	0(0,0)	0.06(0,0.21)	0(0,0)	0.07(0,0.21)	0.76(0.57,0.95)	<0.001	0.01(0,0.04)	0.85(0,3.82)	0.02(0,0.1)	1.25(0.03,4.52)	1.23(1.09,1.36)	<0.001
High sugar beverages	0(0,0)	0(0,0.01)	0(0,0)	0(0,0.01)	2.4(2.24,2.56)	<0.001	0(0,0)	0.03(0,0.16)	0(0,0.01)	0.08(0,0.3)	2.88(2.73,3.03)	<0.001
High sodium	0.01(0,0.06)	1.34(0,6.12)	0.02(0,0.1)	1.44(0,6.2)	0.23(0.1,0.35)	<0.001	0.27(0,1.25)	25.72(-0.02,117.62)	0.53(0,2.33)	27.63(-0.01,118.94)	0.23(0.12,0.34)	<0.001
Singapore
Total dietary risk	0.02(0.01,0.03)	1.92(0.98,3.32)	0.06(0.03,0.11)	1.39(0.6,2.58)	-1.1(-1.75,-0.44)	<0.05	0.5(0.27,0.8)	43.17(23.85,69.69)	1.35(0.64,2.35)	29.51(14.06,51.45)	-1.28(-1.77,-0.78)	<0.001
Low fruits	0.01(0,0.01)	0.84(0.4,1.48)	0.02(0.01,0.04)	0.52(0.2,1.01)	-1.61(-2.23,-0.98)	<0.001	0.23(0.12,0.38)	19.23(9.99,32.19)	0.51(0.23,0.94)	11.23(4.97,20.72)	-1.79(-2.26,-1.32)	<0.001
Low vegetables	0.01(0,0.01)	0.73(0.32,1.36)	0.02(0.01,0.04)	0.46(0.16,0.93)	-1.53(-2.16,-0.9)	<0.001	0.18(0.09,0.33)	16.09(7.76,28.95)	0.42(0.16,0.83)	9.35(3.6,18.43)	-1.8(-2.24,-1.37)	<0.001
Low whole grains	0(0,0)	0(0,0.02)	0(0,0)	0(0,0.02)	0.17(-0.41,0.76)	0.56	0(0,0)	0.06(0,0.32)	0(0,0.01)	0.06(0,0.32)	-0.05(-0.45,0.35)	0.81
High processed meat	0(0,0)	0(0,0.01)	0(0,0)	0(0,0.01)	0.53(0.07,1)	<0.05	0(0,0)	0.02(0,0.11)	0(0,0.01)	0.02(0,0.12)	0.33(0.02,0.64)	<0.05
High sugar beverages	0(0,0)	0(0,0)	0(0,0)	0(0,0)	1.8(1.3,2.31)	<0.001	0(0,0)	0.01(0,0.05)	0(0,0)	0.01(0,0.07)	1.48(0.73,2.23)	<0.001
High sodium	0.01(0,0.02)	0.89(0.08,2.37)	0.03(0,0.09)	0.71(0.04,1.98)	-0.79(-1.36,-0.21)	<0.05	0.23(0.02,0.55)	20.19(2,49.74)	0.72(0.05,1.87)	15.45(1.02,40.65)	-0.9(-1.4,-0.4)	<0.001
Slovakia
Total dietary risk	0.07(0.03,0.11)	2.1(1.06,3.62)	0.09(0.05,0.16)	1.75(0.87,3.03)	-0.55(-0.84,-0.24)	<0.001	1.84(1.05,2.95)	57.23(32.62,91.74)	2.16(1.23,3.48)	42.87(24.49,68.82)	-0.92(-1.17,-0.67)	<0.001
Low fruits	0.03(0.01,0.05)	0.9(0.44,1.59)	0.04(0.02,0.07)	0.75(0.36,1.32)	-0.54(-0.88,-0.2)	<0.05	0.84(0.46,1.4)	26.14(14.3,43.64)	0.97(0.54,1.59)	19.7(10.91,32.35)	-0.89(-1.21,-0.58)	<0.001
Low vegetables	0.02(0.01,0.04)	0.67(0.32,1.22)	0.03(0.01,0.05)	0.52(0.23,0.99)	-0.78(-1.1,-0.46)	<0.001	0.6(0.32,1.06)	18.85(9.87,33.09)	0.63(0.31,1.13)	12.66(6.12,22.81)	-1.33(-1.54,-1.13)	<0.001
Low whole grains	0(0,0)	0.03(0,0.09)	0(0,0)	0.03(0,0.09)	0.18(-0.17,0.52)	0.31	0.02(0,0.07)	0.74(0.03,2.24)	0.04(0,0.11)	0.76(0.08,2.08)	0.09(-0.23,0.4)	0.6
High processed meat	0(0,0)	0.03(0,0.09)	0(0,0.01)	0.04(0,0.11)	0.79(0.41,1.18)	<0.001	0.02(0,0.08)	0.7(0.01,2.44)	0.05(0,0.14)	0.94(0.05,2.8)	0.91(0.62,1.21)	<0.001
High sugar beverages	0(0,0)	0.01(0,0.03)	0(0,0)	0.01(0,0.03)	0.65(0.23,1.07)	<0.05	0.01(0,0.02)	0.19(0.01,0.66)	0.01(0,0.03)	0.23(0.02,0.71)	0.75(0.28,1.22)	<0.05
High sodium	0.04(0.01,0.09)	1.21(0.32,2.68)	0.05(0.01,0.11)	0.94(0.19,2.18)	-0.82(-1.08,-0.57)	<0.001	1.03(0.28,2.16)	31.74(8.67,66.78)	1.12(0.24,2.5)	21.68(4.48,48.7)	-1.19(-1.46,-0.92)	<0.001
Slovenia
Total dietary risk	0.01(0,0.01)	0.58(0.35,0.93)	0.03(0.01,0.05)	0.92(0.45,1.64)	1.64(-0.17,3.49)	0.08	0.28(0.18,0.42)	21.45(13.47,32.4)	0.61(0.35,0.97)	23.58(13.45,37.87)	0.31(-0.69,1.33)	0.54
Low fruits	0(0,0)	0.17(0.09,0.29)	0.01(0,0.02)	0.25(0.1,0.5)	1.36(-0.54,3.3)	0.16	0.09(0.05,0.14)	6.97(4.05,11.18)	0.17(0.08,0.3)	6.98(3.38,12.35)	-0.01(-0.8,0.8)	0.98
Low vegetables	0(0,0)	0.21(0.12,0.36)	0.01(0,0.02)	0.33(0.15,0.64)	1.59(-0.36,3.58)	0.11	0.11(0.06,0.18)	8.21(4.68,13.74)	0.22(0.11,0.38)	8.76(4.51,15.32)	0.17(-0.19,0.53)	0.35
Low whole grains	0(0,0)	0.01(0,0.03)	0(0,0)	0.02(0,0.05)	2.44(0.43,4.49)	<0.05	0(0,0.01)	0.33(0.03,0.89)	0.01(0,0.03)	0.47(0.06,1.24)	1.23(0.79,1.68)	<0.001
High processed meat	0(0,0)	0.02(0,0.06)	0(0,0)	0.04(0.01,0.12)	2.5(0.65,4.38)	<0.05	0.01(0,0.03)	0.76(0.05,2.32)	0.03(0,0.08)	1.2(0.1,3.41)	1.51(0.67,2.35)	<0.001
High sugar beverages	0(0,0)	0(0,0.01)	0(0,0)	0.01(0,0.02)	3.64(1.12,6.22)	<0.05	0(0,0)	0.1(0.01,0.35)	0.01(0,0.02)	0.23(0.03,0.68)	2.66(1.7,3.64)	<0.001
High sodium	0(0,0.01)	0.34(0.09,0.72)	0.02(0,0.04)	0.52(0.1,1.22)	1.48(-0.3,3.29)	0.1	0.16(0.05,0.32)	12.13(3.46,24.47)	0.33(0.07,0.73)	12.53(2.53,27.51)	0.11(-0.91,1.14)	0.84
Solomon Islands
Total dietary risk	0(0,0)	1.98(0.61,4.37)	0(0,0.01)	2.19(0.83,4.42)	0.27(-0.1,0.65)	0.15	0.04(0.02,0.09)	58.9(21.66,119.12)	0.13(0.05,0.25)	64.42(26.97,121.45)	0.26(-0.03,0.56)	0.08
Low fruits	0(0,0)	0.87(0.24,1.99)	0(0,0)	0.94(0.33,1.99)	0.19(-0.18,0.57)	0.32	0.02(0.01,0.05)	26.62(8.95,57.08)	0.06(0.02,0.12)	28.2(10.79,57.07)	0.14(-0.18,0.46)	0.39
Low vegetables	0(0,0)	1.01(0.28,2.35)	0(0,0)	1.16(0.41,2.48)	0.4(0.05,0.76)	<0.05	0.02(0.01,0.05)	31(10.18,66.7)	0.07(0.03,0.15)	34.81(13.04,71.33)	0.34(0.05,0.64)	<0.05
Low whole grains	0(0,0)	0.01(0,0.07)	0(0,0)	0.02(0,0.07)	0.74(0.39,1.1)	<0.001	0(0,0)	0.27(0,1.69)	0(0,0)	0.35(0,1.83)	0.79(0.58,0.99)	<0.001
High processed meat	0(0,0)	0(0,0.01)	0(0,0)	0(0,0.01)	0.93(0.56,1.3)	<0.001	0(0,0)	0.05(0,0.32)	0(0,0)	0.06(0,0.36)	0.89(0.68,1.1)	<0.001
High sugar beverages	0(0,0)	0(0,0)	0(0,0)	0(0,0.01)	2(1.71,2.3)	<0.001	0(0,0)	0.01(0,0.1)	0(0,0)	0.02(0,0.15)	1.94(1.63,2.24)	<0.001
High sodium	0(0,0)	0.51(0.03,1.71)	0(0,0)	0.53(0.02,1.75)	0.04(-0.48,0.55)	0.89	0.01(0,0.03)	12.52(0.82,40.46)	0.02(0,0.07)	13.21(0.66,42.35)	0.19(-0.07,0.46)	0.15
Somalia
Total dietary risk	0.11(0.05,0.21)	11.9(5.36,21.68)	0.29(0.13,0.56)	11.88(5.51,22.33)	0.01(-0.07,0.09)	0.87	3.36(1.55,6.14)	251.67(116.71,454.53)	8.7(4,17.09)	251.99(118.44,479.05)	0.01(-0.06,0.08)	0.77
Low fruits	0.06(0.03,0.13)	6.44(2.59,12.55)	0.17(0.07,0.35)	6.67(2.93,13.3)	0.13(0.05,0.21)	<0.05	1.99(0.8,3.9)	141.04(57.52,272.16)	5.36(2.24,11.06)	146.74(64.11,294.88)	0.14(0.06,0.21)	<0.001
Low vegetables	0.07(0.03,0.14)	7.09(2.81,14.07)	0.17(0.07,0.37)	6.94(2.95,14.02)	-0.06(-0.14,0.02)	0.16	2.17(0.87,4.31)	155.03(62.7,305.35)	5.51(2.26,11.62)	151.9(64.59,310.24)	-0.06(-0.14,0.02)	0.12
Low whole grains	0(0,0)	0.01(0,0.07)	0(0,0)	0.02(0,0.11)	2.03(1.92,2.14)	<0.001	0(0,0.01)	0.12(0,0.85)	0(0,0.03)	0.25(0,1.65)	2.43(2.3,2.56)	<0.001
High processed meat	0(0,0)	0(0,0.02)	0(0,0)	0(0,0.03)	2(1.82,2.18)	<0.001	0(0,0)	0.03(0,0.31)	0(0,0.01)	0.07(0,0.52)	2.39(2.15,2.62)	<0.001
High sugar beverages	0(0,0)	0(0,0)	0(0,0)	0(0,0.01)	2(1.76,2.25)	<0.001	0(0,0)	0.01(0,0.05)	0(0,0)	0.01(0,0.08)	2.34(2.1,2.58)	<0.001
High sodium	0.03(0,0.1)	3.47(0.1,11)	0.06(0,0.2)	2.65(0.03,9.26)	-0.87(-0.95,-0.78)	<0.001	0.76(0.02,2.52)	68.58(1.95,218.3)	1.39(0.01,5.17)	50.54(0.52,179.8)	-0.98(-1.05,-0.9)	<0.001
South Africa
Total dietary risk	0.54(0.27,0.87)	5.26(2.65,8.49)	2.48(1.33,3.73)	11.6(6.24,17.4)	2.59(2.25,2.93)	<0.001	16(8.26,25.37)	128.32(66.79,202.2)	63.62(34.62,96.1)	247.95(135.44,371.79)	2.13(1.73,2.53)	<0.001
Low fruits	0.31(0.14,0.52)	2.96(1.36,5.02)	1.43(0.71,2.27)	6.63(3.29,10.47)	2.64(2.3,2.99)	<0.001	9.39(4.35,15.89)	73.96(34.76,123.97)	37.54(18.6,60.07)	144.66(72.26,229.73)	2.24(1.79,2.7)	<0.001
Low vegetables	0.27(0.12,0.48)	2.68(1.22,4.68)	1.25(0.61,2.06)	5.86(2.84,9.63)	2.57(2.23,2.91)	<0.001	8.27(3.77,14.35)	65.76(30.4,113.09)	32.37(15.76,53.87)	125.76(61.49,207.45)	2.17(1.73,2.61)	<0.001
Low whole grains	0.01(0,0.02)	0.06(0.01,0.16)	0.03(0,0.08)	0.15(0.02,0.36)	2.87(2.59,3.16)	<0.001	0.15(0.01,0.44)	1.31(0.1,3.62)	0.79(0.09,1.99)	3.13(0.39,7.75)	2.83(2.48,3.18)	<0.001
High processed meat	0(0,0.01)	0.03(0,0.08)	0.02(0,0.04)	0.07(0.01,0.18)	3.32(3,3.64)	<0.001	0.07(0,0.25)	0.61(0.03,1.94)	0.44(0.03,1.22)	1.67(0.15,4.47)	3.31(2.88,3.74)	<0.001
High sugar beverages	0(0,0.01)	0.02(0,0.06)	0.01(0,0.04)	0.06(0.01,0.16)	3.55(3.25,3.85)	<0.001	0.07(0,0.24)	0.54(0.03,1.71)	0.42(0.04,1.14)	1.52(0.19,4.07)	3.39(2.87,3.9)	<0.001
High sodium	0.05(0,0.21)	0.44(0,2.09)	0.17(0,0.88)	0.82(0,4.15)	2(1.65,2.35)	<0.001	1.38(0,5.99)	11.33(-0.02,49.88)	4.36(0,21.54)	17.25(-0.01,86)	1.4(1.01,1.78)	<0.001
South Sudan
Total dietary risk	0.11(0.05,0.21)	10.01(4.52,18.53)	0.19(0.09,0.35)	12.51(5.81,22.05)	0.72(0.58,0.86)	<0.001	2.76(1.27,5.11)	202.58(93.36,373.63)	5.01(2.34,9.09)	246.4(116.56,437.53)	0.64(0.54,0.75)	<0.001
Low fruits	0.05(0.02,0.11)	4.51(1.8,8.91)	0.1(0.04,0.19)	6.22(2.65,11.6)	1.04(0.89,1.19)	<0.001	1.33(0.54,2.65)	94.69(38.38,187.35)	2.71(1.16,5.18)	127.21(55.1,238.32)	0.97(0.85,1.09)	<0.001
Low vegetables	0.07(0.03,0.14)	5.87(2.36,11.71)	0.11(0.05,0.22)	7.1(3.06,13.73)	0.61(0.48,0.74)	<0.001	1.69(0.68,3.38)	121.93(49.73,242.45)	3.02(1.28,5.96)	143.75(62.21,278.38)	0.54(0.43,0.65)	<0.001
Low whole grains	0(0,0)	0.01(0,0.06)	0(0,0)	0.03(0,0.15)	3.19(3.07,3.31)	<0.001	0(0,0.01)	0.12(0,0.84)	0(0,0.03)	0.35(0,2.25)	3.49(3.35,3.62)	<0.001
High processed meat	0(0,0)	0(0,0.03)	0(0,0)	0.01(0,0.07)	3.37(3.21,3.54)	<0.001	0(0,0)	0.04(0,0.35)	0(0,0.01)	0.13(0,0.99)	3.71(3.51,3.92)	<0.001
High sugar beverages	0(0,0)	0(0,0.01)	0(0,0)	0(0,0.02)	4(3.82,4.18)	<0.001	0(0,0)	0.01(0,0.12)	0(0,0.01)	0.06(0,0.39)	4.41(4.14,4.68)	<0.001
High sodium	0.04(0,0.12)	3.23(0.1,10.27)	0.04(0,0.14)	3(0.03,10)	-0.24(-0.43,-0.06)	<0.05	0.8(0.02,2.59)	61.81(1.79,197.87)	0.92(0.01,3.23)	53.64(0.53,181.18)	-0.46(-0.63,-0.29)	<0.001
Spain
Total dietary risk	0.32(0.16,0.56)	1.2(0.6,2.07)	0.96(0.45,1.71)	1.19(0.57,2.13)	0.03(-0.32,0.38)	0.86	6.31(3.39,10.53)	22.87(12.13,38.35)	14.2(7.38,24.06)	22.2(11.46,37.78)	-0.08(-0.29,0.14)	0.48
Low fruits	0.15(0.07,0.27)	0.57(0.26,1.02)	0.4(0.13,0.85)	0.49(0.17,1.04)	-0.43(-0.76,-0.11)	<0.05	3.15(1.58,5.35)	11.59(5.66,20.03)	5.85(2.19,11.64)	9.22(3.52,18.14)	-0.71(-0.94,-0.48)	<0.001
Low vegetables	0.12(0.04,0.25)	0.46(0.16,0.95)	0.49(0.19,0.99)	0.61(0.23,1.23)	0.93(0.57,1.3)	<0.001	2.1(0.72,4.25)	7.65(2.59,15.61)	7.08(2.82,13.65)	10.74(4.19,20.95)	1.14(0.91,1.37)	<0.001
Low whole grains	0.01(0,0.03)	0.04(0,0.1)	0.03(0,0.07)	0.03(0,0.08)	-0.62(-1.07,-0.16)	<0.05	0.18(0.01,0.52)	0.62(0.03,1.83)	0.35(0.04,0.95)	0.51(0.05,1.43)	-0.7(-0.92,-0.48)	<0.001
High processed meat	0.02(0,0.06)	0.08(0,0.23)	0.05(0,0.13)	0.06(0.01,0.17)	-1.09(-1.59,-0.58)	<0.001	0.44(0.01,1.44)	1.55(0.04,5.12)	0.68(0.05,1.98)	1.05(0.06,3.23)	-1.25(-1.6,-0.89)	<0.001
High sugar beverages	0(0,0.01)	0.01(0,0.04)	0.01(0,0.03)	0.01(0,0.04)	-0.07(-0.61,0.48)	0.81	0.07(0,0.24)	0.27(0.01,0.87)	0.18(0.02,0.52)	0.29(0.02,0.91)	0.26(-0.16,0.69)	0.23
High sodium	0.03(0,0.2)	0.12(0,0.71)	0.08(0,0.48)	0.1(0,0.62)	-0.44(-0.75,-0.13)	<0.05	0.83(0,4.35)	2.96(-0.01,15.37)	1.57(0,8.02)	2.93(0,13.68)	-0.03(-0.29,0.23)	0.82
Sri Lanka
Total dietary risk	0.65(0.3,1.1)	13.65(6.31,22.82)	1.24(0.54,2.21)	9.2(4.06,16.37)	-1.18(-1.71,-0.64)	<0.001	17.07(7.91,28.88)	291.22(136.31,487)	29.86(13.59,52.7)	206.52(94.07,364.24)	-1.13(-1.59,-0.66)	<0.001
Low fruits	0.28(0.12,0.51)	5.9(2.46,10.59)	0.57(0.24,1.05)	4.24(1.82,7.82)	-0.98(-1.57,-0.38)	<0.05	7.49(3.09,13.76)	126.37(52.83,228.57)	14(6.12,25.81)	97.23(42.43,179.12)	-0.8(-1.21,-0.38)	<0.001
Low vegetables	0.3(0.12,0.55)	6.25(2.59,11.43)	0.54(0.22,1.04)	4.04(1.64,7.72)	-1.33(-1.87,-0.79)	<0.001	7.85(3.2,14.69)	133.21(55.15,245.47)	12.96(5.35,24.9)	90.43(37.34,173.31)	-1.29(-1.75,-0.82)	<0.001
Low whole grains	0(0,0)	0.02(0,0.1)	0(0,0.01)	0.02(0,0.11)	1.48(1.02,1.94)	<0.001	0.01(0,0.05)	0.2(0,1.36)	0.05(0,0.26)	0.36(0,1.9)	2.2(1.75,2.66)	<0.001
High processed meat	0(0,0)	0(0,0.02)	0(0,0)	0(0,0.02)	1.53(0.53,2.54)	<0.05	0(0,0.01)	0.03(0,0.22)	0.01(0,0.05)	0.05(0,0.34)	2.01(1.31,2.7)	<0.001
High sugar beverages	0(0,0)	0(0,0.01)	0(0,0)	0(0,0.02)	3.52(2.83,4.21)	<0.001	0(0,0)	0.02(0,0.13)	0.01(0,0.05)	0.05(0,0.37)	4.03(3.3,4.76)	<0.001
High sodium	0.26(0.04,0.66)	5.3(0.65,13.9)	0.44(0.03,1.22)	3.17(0.21,8.92)	-1.6(-2.11,-1.1)	<0.001	6.38(0.96,16.06)	112.72(16.2,285.73)	10.33(0.85,28.04)	68.92(5.26,189.86)	-1.55(-1.91,-1.19)	<0.001
Sudan
Total dietary risk	0.31(0.13,0.63)	6.99(2.97,14.84)	0.84(0.38,1.46)	9.36(4.34,16.12)	0.94(0.83,1.06)	<0.001	8.16(3.59,16.01)	156.5(68.69,312.59)	21.54(9.78,37.58)	193.53(89.63,333.71)	0.68(0.56,0.81)	<0.001
Low fruits	0.16(0.06,0.35)	3.65(1.44,8.02)	0.43(0.18,0.8)	4.76(2.03,8.75)	0.87(0.76,0.99)	<0.001	4.41(1.77,9.08)	83.31(33.6,174.04)	11.5(4.78,21.44)	100.7(42.84,185.37)	0.61(0.48,0.75)	<0.001
Low vegetables	0.16(0.06,0.35)	3.69(1.39,8.12)	0.43(0.18,0.81)	4.83(2.02,9.08)	0.87(0.76,0.98)	<0.001	4.31(1.68,8.94)	82.59(32.23,172.82)	10.94(4.49,20.8)	98.92(41.48,185.87)	0.58(0.46,0.7)	<0.001
Low whole grains	0.01(0,0.02)	0.18(0.02,0.53)	0.02(0,0.06)	0.27(0.04,0.63)	1.19(1.04,1.35)	<0.001	0.18(0.01,0.53)	3.68(0.33,10.81)	0.66(0.09,1.66)	5.7(0.85,14)	1.43(1.25,1.62)	<0.001
High processed meat	0(0,0)	0.03(0,0.09)	0(0,0.01)	0.04(0.01,0.1)	1.15(1.05,1.25)	<0.001	0.03(0,0.1)	0.59(0.04,1.91)	0.1(0.01,0.28)	0.86(0.08,2.3)	1.24(1.12,1.37)	<0.001
High sugar beverages	0(0,0)	0.01(0,0.03)	0(0,0)	0.02(0,0.05)	2.46(2.36,2.56)	<0.001	0.01(0,0.03)	0.16(0.01,0.59)	0.04(0,0.14)	0.36(0.04,1.11)	2.62(2.51,2.74)	<0.001
High sodium	0.02(0,0.1)	0.39(0,2.27)	0.05(0,0.31)	0.57(0,3.47)	1.3(1.19,1.41)	<0.001	0.48(0,2.68)	9.02(-0.01,51.24)	1.36(0,7.76)	12.53(-0.02,72.65)	1.07(0.94,1.19)	<0.001
Suriname
Total dietary risk	0.01(0.01,0.02)	8.79(4.25,14.67)	0.04(0.02,0.07)	12.31(5.58,21.77)	1.19(0.66,1.72)	<0.001	0.33(0.16,0.55)	221.3(109.73,366.84)	1.06(0.5,1.84)	302.13(142.26,527.98)	1.07(0.64,1.5)	<0.001
Low fruits	0.01(0,0.01)	4.3(1.84,7.74)	0.02(0.01,0.04)	5.82(2.35,11.29)	1.08(0.61,1.54)	<0.001	0.17(0.07,0.31)	114.25(49.72,205.45)	0.53(0.22,1.01)	150.78(61.49,289.46)	0.96(0.53,1.38)	<0.001
Low vegetables	0.01(0,0.01)	5.29(2.28,9.58)	0.03(0.01,0.05)	7.49(3.09,14.38)	1.22(0.7,1.75)	<0.001	0.2(0.09,0.38)	136.82(58.51,249.82)	0.66(0.28,1.26)	188.05(78.41,359.03)	1.09(0.67,1.51)	<0.001
Low whole grains	0(0,0)	0.11(0,0.32)	0(0,0)	0.16(0.01,0.44)	1.32(0.79,1.84)	<0.001	0(0,0.01)	2.84(0.06,8.57)	0.01(0,0.04)	4.22(0.19,11.94)	1.34(0.91,1.77)	<0.001
High processed meat	0(0,0)	0.04(0,0.12)	0(0,0)	0.06(0,0.17)	1.49(1.06,1.92)	<0.001	0(0,0.01)	1.07(0.01,3.54)	0.01(0,0.02)	1.69(0.06,5.08)	1.53(1.02,2.05)	<0.001
High sugar beverages	0(0,0)	0.03(0,0.1)	0(0,0)	0.05(0,0.17)	2.04(1.53,2.54)	<0.001	0(0,0.01)	0.95(0.02,3.5)	0.01(0,0.02)	1.77(0.12,5.73)	2.09(1.59,2.61)	<0.001
High sodium	0(0,0.01)	1.51(0,5.7)	0.01(0,0.03)	1.94(0,8.13)	0.92(0.23,1.62)	<0.05	0.04(0,0.17)	31.77(-0.02,124.09)	0.14(0,0.6)	41(-0.07,172.93)	0.9(0.33,1.47)	<0.05
Sweden
Total dietary risk	0.06(0.03,0.09)	0.59(0.32,0.97)	0.22(0.11,0.36)	1.38(0.7,2.26)	2.72(2.04,3.41)	<0.001	1.61(0.97,2.43)	19.51(11.57,29.79)	3.55(2.02,5.56)	26.6(15.02,41.93)	1.01(0.64,1.39)	<0.001
Low fruits	0.03(0.01,0.05)	0.29(0.15,0.49)	0.1(0.05,0.19)	0.63(0.29,1.16)	2.53(1.91,3.16)	<0.001	0.81(0.47,1.28)	9.95(5.61,16.02)	1.64(0.85,2.85)	12.53(6.4,21.83)	0.73(0.38,1.09)	<0.001
Low vegetables	0.03(0.01,0.05)	0.31(0.16,0.54)	0.11(0.05,0.2)	0.69(0.34,1.26)	2.59(1.96,3.23)	<0.001	0.86(0.48,1.41)	10.42(5.69,17.48)	1.78(0.93,3.1)	13.32(6.87,23.43)	0.81(0.42,1.2)	<0.001
Low whole grains	0(0,0)	0.01(0,0.02)	0(0,0.01)	0.03(0,0.07)	3.91(3.05,4.78)	<0.001	0.02(0,0.06)	0.18(0,0.64)	0.06(0,0.17)	0.41(0.02,1.24)	2.74(2.39,3.1)	<0.001
High processed meat	0(0,0.01)	0.02(0,0.06)	0.01(0,0.03)	0.07(0,0.19)	4.42(3.58,5.26)	<0.001	0.04(0,0.15)	0.44(0,1.83)	0.17(0.01,0.51)	1.24(0.03,4.05)	3.37(3.1,3.64)	<0.001
High sugar beverages	0(0,0)	0(0,0.01)	0(0,0)	0.01(0,0.03)	5.31(4.51,6.1)	<0.001	0(0,0.02)	0.05(0,0.21)	0.02(0,0.07)	0.17(0.01,0.56)	4.02(3.45,4.59)	<0.001
High sodium	0.01(0,0.04)	0.1(0,0.39)	0.04(0,0.15)	0.24(0,0.95)	2.89(2.2,3.58)	<0.001	0.27(0,0.99)	3.17(0,11.69)	0.64(0,2.38)	4.74(0,17.59)	1.31(0.92,1.71)	<0.001
Switzerland
Total dietary risk	0.11(0.06,0.18)	1.76(0.89,2.86)	0.3(0.15,0.48)	2.13(1.07,3.39)	0.68(-0.07,1.43)	0.07	2.24(1.21,3.47)	38.2(20.6,59.53)	4.47(2.31,6.98)	38.22(19.71,60.52)	-0.03(-0.49,0.43)	0.91
Low fruits	0.05(0.02,0.09)	0.81(0.36,1.4)	0.13(0.06,0.24)	0.96(0.42,1.67)	0.59(-0.08,1.27)	0.08	1.07(0.53,1.77)	18.33(9.09,30.67)	2.06(0.93,3.52)	18.02(8.18,31.14)	-0.09(-0.55,0.37)	0.7
Low vegetables	0.06(0.03,0.1)	0.9(0.41,1.6)	0.15(0.07,0.27)	1.08(0.48,1.88)	0.65(-0.07,1.37)	0.08	1.16(0.57,2.01)	19.77(9.61,34.42)	2.25(1.02,3.94)	19.15(8.61,34.08)	-0.13(-0.59,0.33)	0.58
Low whole grains	0(0,0.01)	0.04(0,0.09)	0.01(0,0.01)	0.04(0.01,0.1)	0.43(-0.47,1.35)	0.35	0.04(0,0.1)	0.57(0.04,1.64)	0.08(0.01,0.2)	0.6(0.07,1.59)	0.21(-0.22,0.65)	0.34
High processed meat	0(0,0.01)	0.05(0,0.13)	0.01(0,0.02)	0.06(0.01,0.14)	0.62(-0.26,1.5)	0.17	0.05(0,0.15)	0.74(0.03,2.49)	0.11(0.01,0.3)	0.85(0.07,2.57)	0.49(0.06,0.92)	<0.05
High sugar beverages	0(0,0)	0.01(0,0.03)	0(0,0.01)	0.01(0,0.03)	1.15(0.34,1.97)	<0.05	0.01(0,0.03)	0.15(0.01,0.55)	0.03(0,0.07)	0.21(0.02,0.65)	0.91(0.33,1.49)	<0.05
High sodium	0.02(0,0.07)	0.27(0,1.12)	0.05(0,0.2)	0.34(0,1.42)	0.76(-0.01,1.53)	0.05	0.34(0,1.36)	5.83(-0.01,23.12)	0.72(0,2.95)	6.25(0,25.1)	0.28(-0.4,0.96)	0.42
Syrian Arab Republic
Total dietary risk	0.16(0.07,0.29)	6.78(2.94,12.43)	0.55(0.23,1.01)	10.41(4.25,19.19)	1.4(1.16,1.63)	<0.001	3.8(1.64,6.96)	132.82(58.19,241.42)	12.54(5.42,23.22)	192.35(81.68,355.34)	1.2(0.98,1.43)	<0.001
Low fruits	0.08(0.03,0.15)	3.27(1.28,6.25)	0.25(0.1,0.49)	4.68(1.68,9.26)	1.16(0.87,1.45)	<0.001	2(0.8,3.79)	67.05(27.12,126.37)	5.87(2.29,11.5)	89.13(33.77,175.49)	0.93(0.73,1.13)	<0.001
Low vegetables	0.07(0.03,0.15)	3.3(1.23,6.62)	0.31(0.12,0.61)	5.91(2.17,11.69)	1.88(1.65,2.12)	<0.001	1.72(0.64,3.51)	61.85(23.5,124.36)	7.01(2.68,13.8)	108.1(40.94,213.01)	1.82(1.58,2.07)	<0.001
Low whole grains	0(0,0.01)	0.19(0.01,0.56)	0.01(0,0.03)	0.23(0.02,0.64)	0.63(0.14,1.11)	<0.05	0.08(0,0.27)	3.03(0.06,10.11)	0.24(0.01,0.77)	3.92(0.21,11.75)	0.82(0.42,1.22)	<0.001
High processed meat	0(0,0)	0.04(0,0.12)	0(0,0.01)	0.04(0,0.13)	0.61(0.1,1.13)	<0.05	0.02(0,0.07)	0.6(0,2.36)	0.05(0,0.18)	0.79(0.02,2.57)	0.85(0.4,1.3)	<0.001
High sugar beverages	0(0,0)	0.02(0,0.08)	0(0,0)	0.03(0,0.09)	0.76(0.31,1.2)	<0.001	0.01(0,0.05)	0.38(0,1.68)	0.03(0,0.13)	0.51(0.02,1.9)	0.98(0.38,1.59)	<0.05
High sodium	0.01(0,0.09)	0.57(0,3.59)	0.04(0,0.25)	0.7(0,4.48)	0.64(0.4,0.89)	<0.001	0.36(0,2.1)	12.49(-0.02,74.17)	0.96(0,5.68)	13.95(-0.02,84.91)	0.28(-0.05,0.61)	0.1
Taiwan (Province of China)
Total dietary risk	0.32(0.14,0.59)	5.33(2.26,9.76)	0.87(0.32,1.72)	3.54(1.3,6.99)	-1.37(-1.94,-0.8)	<0.001	7.68(3.37,13.57)	101.91(44.79,179.83)	15(5.73,29.01)	63.26(24.17,122.19)	-1.57(-2.03,-1.11)	<0.001
Low fruits	0.12(0.05,0.22)	2.02(0.82,3.69)	0.28(0.09,0.57)	1.14(0.38,2.33)	-1.88(-2.43,-1.33)	<0.001	3.09(1.34,5.5)	40.08(17.18,71.21)	5.21(1.89,10.21)	22.34(8.14,43.74)	-1.9(-2.32,-1.47)	<0.001
Low vegetables	0.13(0.05,0.24)	2.08(0.83,3.87)	0.28(0.09,0.58)	1.11(0.37,2.32)	-1.96(-2.53,-1.39)	<0.001	3.11(1.29,5.66)	40.69(16.76,74)	4.6(1.5,9.51)	19.31(6.27,40.1)	-2.46(-2.98,-1.95)	<0.001
Low whole grains	0(0,0.01)	0.02(0,0.16)	0.01(0,0.04)	0.03(0,0.15)	0.66(-0.03,1.35)	0.06	0.02(0,0.16)	0.34(0,2.44)	0.11(0,0.61)	0.43(0,2.49)	0.7(0.26,1.15)	<0.05
High processed meat	0(0,0)	0.01(0,0.06)	0(0,0.02)	0.01(0,0.07)	1(0.3,1.69)	<0.05	0.01(0,0.06)	0.11(0,0.94)	0.04(0,0.28)	0.17(0,1.19)	1.19(0.62,1.76)	<0.001
High sugar beverages	0(0,0)	0(0,0.02)	0(0,0.01)	0(0,0.03)	1.86(1.11,2.61)	<0.001	0(0,0.02)	0.03(0,0.29)	0.02(0,0.11)	0.07(0,0.48)	2.14(1.61,2.68)	<0.001
High sodium	0.13(0.01,0.37)	2.21(0.15,6.2)	0.41(0.02,1.24)	1.69(0.09,5.04)	-0.92(-1.52,-0.31)	<0.05	2.81(0.17,8.02)	39.16(2.54,110.15)	6.75(0.31,20.5)	28.13(1.29,85.45)	-1.12(-1.62,-0.62)	<0.001
Tajikistan
Total dietary risk	0(0,0)	0.07(0.03,0.15)	0(0,0.01)	0.1(0.04,0.19)	0.87(0.46,1.28)	<0.001	0.33(0.18,0.55)	20.99(11.39,34.67)	0.7(0.37,1.21)	20.76(11.09,35.07)	-0.03(-0.07,0.02)	0.24
Low fruits	0(0,0)	0.05(0.02,0.09)	0(0,0)	0.07(0.03,0.13)	1.08(0.67,1.5)	<0.001	0.23(0.12,0.4)	13.98(7.31,24.22)	0.54(0.27,0.95)	14.89(7.78,25.71)	0.22(0.1,0.35)	<0.001
Low vegetables	0(0,0)	0.02(0.01,0.04)	0(0,0)	0.02(0,0.05)	0.29(-0.12,0.7)	0.16	0.08(0.03,0.17)	5.14(2.07,10.32)	0.13(0.03,0.33)	4.19(1.07,9.7)	-0.68(-0.96,-0.39)	<0.001
Low whole grains	0(0,0)	0(0,0)	0(0,0)	0(0,0)	3.51(2.9,4.13)	<0.001	0(0,0)	0.07(0,0.31)	0(0,0.01)	0.13(0.01,0.48)	2.08(1.86,2.3)	<0.001
High processed meat	0(0,0)	0(0,0)	0(0,0)	0(0,0)	3.61(3.04,4.19)	<0.001	0(0,0)	0.04(0,0.22)	0(0,0.01)	0.08(0,0.34)	2.17(2,2.33)	<0.001
High sugar beverages	0(0,0)	0(0,0)	0(0,0)	0(0,0)	3.9(3.36,4.44)	<0.001	0(0,0)	0(0,0.02)	0(0,0)	0.01(0,0.03)	2.5(2.23,2.78)	<0.001
High sodium	0(0,0)	0.03(0,0.08)	0(0,0)	0.03(0,0.1)	0.16(-0.28,0.6)	0.49	0.1(0.01,0.28)	7.01(0.5,19.4)	0.15(0,0.5)	5.4(0.12,17.07)	-0.83(-0.89,-0.77)	<0.001
Thailand
Total dietary risk	1.52(0.66,2.69)	9.33(4.07,16.4)	5.96(2.5,10.58)	10.02(4.21,17.79)	0.19(-0.19,0.57)	0.33	40.75(17.7,71.99)	208.85(92.01,364.22)	127.66(54.8,228.29)	216.7(92.8,387.95)	0.1(-0.47,0.66)	0.74
Low fruits	0.53(0.21,1)	3.27(1.33,6.1)	1.58(0.58,3.1)	2.68(0.98,5.26)	-0.7(-1.1,-0.3)	<0.001	14.53(5.89,27.25)	73.41(30.22,135.86)	33.67(12.55,65.53)	58.38(21.73,113.94)	-0.67(-1.14,-0.19)	<0.05
Low vegetables	0.73(0.29,1.37)	4.51(1.82,8.38)	3.1(1.25,5.74)	5.22(2.11,9.69)	0.44(0.08,0.81)	<0.05	19.55(7.99,36.89)	100.13(41.4,185.55)	66.43(27.25,123.72)	113.27(46.27,211.59)	0.38(-0.16,0.93)	0.17
Low whole grains	0(0,0.01)	0.02(0,0.09)	0.02(0,0.07)	0.03(0,0.13)	1.36(0.65,2.09)	<0.001	0.03(0,0.13)	0.25(0,1.1)	0.24(0,0.99)	0.4(0,1.68)	1.64(0.99,2.3)	<0.001
High processed meat	0(0,0)	0(0,0.02)	0(0,0.02)	0.01(0,0.03)	1.35(0.82,1.9)	<0.001	0(0,0.02)	0.05(0,0.22)	0.05(0,0.21)	0.08(0,0.35)	1.67(1.17,2.18)	<0.001
High sugar beverages	0(0,0)	0(0,0.02)	0.01(0,0.03)	0.01(0,0.06)	4.26(3.64,4.88)	<0.001	0(0,0.02)	0.04(0,0.2)	0.09(0,0.45)	0.16(0,0.76)	4.59(4.14,5.03)	<0.001
High sodium	0.6(0.08,1.57)	3.65(0.44,9.7)	2.3(0.15,6.52)	3.82(0.25,10.85)	0.21(-0.21,0.63)	0.32	15.64(2.39,39.47)	82.8(11.98,210.25)	49.55(3.87,136.8)	81.5(6.18,226.45)	-0.07(-0.66,0.53)	0.82
Timor-Leste
Total dietary risk	0.02(0.01,0.03)	12.24(5.49,21.74)	0.06(0.03,0.11)	14.56(6.54,26.25)	0.55(0.31,0.79)	<0.001	0.5(0.22,0.9)	290.96(131.25,516.67)	1.55(0.69,2.8)	329.18(148.94,591.44)	0.4(0.15,0.65)	<0.05
Low fruits	0.01(0,0.01)	5.64(2.23,10.43)	0.03(0.01,0.05)	7.03(2.91,12.93)	0.71(0.54,0.87)	<0.001	0.23(0.09,0.45)	134.58(53.52,249.88)	0.76(0.31,1.4)	160.92(66.37,295.18)	0.57(0.33,0.82)	<0.001
Low vegetables	0.01(0,0.01)	5.66(2.19,10.59)	0.03(0.01,0.05)	6.88(2.74,13)	0.63(0.4,0.87)	<0.001	0.23(0.09,0.45)	134.54(52.52,254.09)	0.73(0.29,1.4)	156.16(62.91,295.78)	0.48(0.2,0.75)	<0.001
Low whole grains	0(0,0)	0.01(0,0.05)	0(0,0)	0.02(0,0.09)	2.63(2.42,2.83)	<0.001	0(0,0)	0.08(0,0.58)	0(0,0)	0.2(0,1.24)	2.91(2.64,3.19)	<0.001
High processed meat	0(0,0)	0(0,0.01)	0(0,0)	0(0,0.01)	1.84(1.57,2.12)	<0.001	0(0,0)	0.02(0,0.12)	0(0,0)	0.03(0,0.18)	2.06(1.78,2.33)	<0.001
High sugar beverages	0(0,0)	0(0,0)	0(0,0)	0(0,0)	2.74(2.43,3.05)	<0.001	0(0,0)	0(0,0.03)	0(0,0)	0.01(0,0.06)	2.95(2.49,3.4)	<0.001
High sodium	0.01(0,0.02)	4.64(0.63,12.33)	0.02(0,0.06)	4.72(0.32,13.7)	0.05(-0.21,0.32)	0.68	0.17(0.03,0.44)	109.48(16.68,284.78)	0.49(0.04,1.36)	103.89(7.98,293.26)	-0.17(-0.44,0.11)	0.23
Togo
Total dietary risk	0.07(0.03,0.11)	12.46(5.91,20.43)	0.22(0.1,0.39)	14.36(6.96,24.41)	0.45(0.36,0.55)	<0.001	1.84(0.83,3.1)	260.95(122.29,430.7)	6.3(2.85,11.15)	294.57(139.34,506.31)	0.4(0.3,0.5)	<0.001
Low fruits	0.04(0.02,0.07)	7.09(3.05,12.21)	0.13(0.05,0.24)	8.11(3.55,14.31)	0.43(0.33,0.52)	<0.001	1.1(0.45,1.99)	152.03(63.99,265.62)	3.73(1.5,6.94)	170(72.1,305.15)	0.37(0.27,0.47)	<0.001
Low vegetables	0.04(0.01,0.07)	6.63(2.78,11.77)	0.12(0.05,0.23)	7.6(3.25,14.02)	0.44(0.34,0.54)	<0.001	1.02(0.41,1.91)	141.53(58.34,256.02)	3.5(1.39,6.82)	159.46(66.63,300.35)	0.4(0.29,0.5)	<0.001
Low whole grains	0(0,0)	0.13(0,0.4)	0(0,0.01)	0.17(0.01,0.5)	0.95(0.79,1.1)	<0.001	0.01(0,0.03)	1.79(0.01,6.39)	0.04(0,0.15)	2.59(0.09,8.48)	1.18(1.05,1.31)	<0.001
High processed meat	0(0,0)	0.06(0,0.23)	0(0,0)	0.1(0,0.34)	1.61(1.48,1.74)	<0.001	0(0,0.02)	0.88(0,3.8)	0.02(0,0.11)	1.59(0.03,6.07)	1.91(1.78,2.03)	<0.001
High sugar beverages	0(0,0)	0(0,0.01)	0(0,0)	0.01(0,0.03)	3.62(3.38,3.86)	<0.001	0(0,0)	0.04(0,0.17)	0(0,0.01)	0.12(0,0.5)	3.93(3.78,4.08)	<0.001
High sodium	0.01(0,0.03)	1.27(0,5.75)	0.02(0,0.11)	1.62(0,7.23)	0.8(0.62,0.98)	<0.001	0.15(0,0.7)	24.71(-0.04,111.8)	0.58(0,2.64)	30.73(-0.04,138.27)	0.72(0.55,0.89)	<0.001
Tokelau
Total dietary risk	0(0,0)	2.4(0.86,5.46)	0(0,0)	3.5(1.32,7.71)	1.22(1.15,1.29)	<0.001	0(0,0)	63.07(25.5,130.19)	0(0,0)	85(35.11,172.15)	0.97(0.92,1.02)	<0.001
Low fruits	0(0,0)	1.01(0.33,2.37)	0(0,0)	1.46(0.51,3.33)	1.19(1.14,1.24)	<0.001	0(0,0)	27.47(10.12,58.05)	0(0,0)	36.65(14.12,77.42)	0.94(0.88,1.01)	<0.001
Low vegetables	0(0,0)	1.21(0.39,2.85)	0(0,0)	1.75(0.6,4)	1.21(1.14,1.28)	<0.001	0(0,0)	32.47(11.86,70.62)	0(0,0)	43.4(16.36,91.72)	0.94(0.9,0.99)	<0.001
Low whole grains	0(0,0)	0.03(0,0.1)	0(0,0)	0.06(0,0.21)	3.06(2.98,3.14)	<0.001	0(0,0)	0.55(0,2.47)	0(0,0)	1.26(0.03,4.48)	2.71(2.63,2.8)	<0.001
High processed meat	0(0,0)	0(0,0.02)	0(0,0)	0.01(0,0.04)	2.91(2.82,3.01)	<0.001	0(0,0)	0.11(0,0.55)	0(0,0)	0.24(0,1.04)	2.48(2.33,2.63)	<0.001
High sugar beverages	0(0,0)	0(0,0.01)	0(0,0)	0.01(0,0.04)	4.21(4.04,4.39)	<0.001	0(0,0)	0.06(0,0.34)	0(0,0)	0.2(0,1.03)	3.92(3.76,4.08)	<0.001
High sodium	0(0,0)	0.68(0.04,2.22)	0(0,0)	0.97(0.04,3.27)	1.16(1.01,1.3)	<0.001	0(0,0)	15.26(0.98,48.22)	0(0,0)	20.68(0.95,66.79)	0.99(0.86,1.12)	<0.001
Tonga
Total dietary risk	0(0,0)	1.27(0.46,2.76)	0(0,0)	2.03(0.78,4.12)	1.56(1.28,1.84)	<0.001	0.01(0.01,0.02)	42.7(17.88,80.53)	0.03(0.01,0.05)	57.97(25.56,107.59)	1.01(0.88,1.14)	<0.001
Low fruits	0(0,0)	0.56(0.18,1.29)	0(0,0)	0.88(0.3,1.88)	1.48(1.19,1.77)	<0.001	0.01(0,0.01)	19.28(7.39,38.87)	0.01(0,0.02)	25.47(10.03,50.25)	0.94(0.82,1.07)	<0.001
Low vegetables	0(0,0)	0.66(0.22,1.5)	0(0,0)	1.06(0.36,2.29)	1.58(1.3,1.87)	<0.001	0.01(0,0.01)	22.57(8.53,45.87)	0.01(0.01,0.03)	30.68(12.05,60.98)	1.03(0.92,1.14)	<0.001
Low whole grains	0(0,0)	0.01(0,0.03)	0(0,0)	0.02(0,0.08)	3.53(3.33,3.73)	<0.001	0(0,0)	0.18(0,1.12)	0(0,0)	0.45(0,2.14)	3(2.73,3.27)	<0.001
High processed meat	0(0,0)	0(0,0.01)	0(0,0)	0(0,0.02)	3.27(3.15,3.4)	<0.001	0(0,0)	0.03(0,0.25)	0(0,0)	0.08(0,0.48)	2.77(2.56,2.97)	<0.001
High sugar beverages	0(0,0)	0(0,0)	0(0,0)	0(0,0.01)	4.07(3.86,4.27)	<0.001	0(0,0)	0.02(0,0.15)	0(0,0)	0.06(0,0.39)	3.69(3.46,3.91)	<0.001
High sodium	0(0,0)	0.32(0.01,1.13)	0(0,0)	0.52(0.01,1.82)	1.55(1.31,1.79)	<0.001	0(0,0.01)	9.55(0.52,30.13)	0.01(0,0.02)	13.53(0.46,43.61)	1.13(0.93,1.32)	<0.001
Trinidad and Tobago
Total dietary risk	0.03(0.02,0.05)	8.7(4.84,13.33)	0.13(0.07,0.21)	12.72(6.71,20.83)	1.31(0.43,2.2)	<0.05	0.95(0.52,1.46)	201.49(112.69,309.53)	3.17(1.69,5.21)	307.97(164.3,505.77)	1.45(0.71,2.2)	<0.001
Low fruits	0.02(0.01,0.03)	4.58(2.37,7.43)	0.07(0.03,0.11)	6.45(3.18,11.09)	1.18(0.32,2.06)	<0.05	0.54(0.27,0.89)	111.82(56.96,183.94)	1.67(0.83,2.89)	163.9(80.94,283.3)	1.31(0.58,2.06)	<0.001
Low vegetables	0.02(0.01,0.03)	4.98(2.51,8.29)	0.07(0.04,0.13)	7.18(3.49,12.5)	1.25(0.38,2.14)	<0.05	0.57(0.28,0.97)	119.55(59.8,202)	1.82(0.88,3.2)	177.83(86.2,313.66)	1.35(0.61,2.1)	<0.001
Low whole grains	0(0,0)	0.09(0.01,0.25)	0(0,0.01)	0.17(0.01,0.49)	2.13(1.24,3.02)	<0.001	0.01(0,0.02)	1.81(0.07,5.43)	0.04(0,0.12)	3.83(0.14,11.42)	2.58(1.67,3.5)	<0.001
High processed meat	0(0,0)	0.03(0,0.08)	0(0,0)	0.05(0,0.17)	2.36(1.56,3.16)	<0.001	0(0,0.01)	0.57(0.01,1.96)	0.01(0,0.05)	1.29(0.03,4.4)	2.77(1.99,3.55)	<0.001
High sugar beverages	0(0,0)	0.02(0,0.08)	0(0,0)	0.06(0,0.2)	3.08(2.15,4.01)	<0.001	0(0,0.01)	0.58(0.01,2.23)	0.02(0,0.06)	1.61(0.05,5.9)	3.48(2.6,4.36)	<0.001
High sodium	0.01(0,0.02)	1.35(0,4.96)	0.02(0,0.08)	2(0,7.64)	1.37(0.4,2.35)	<0.05	0.13(0,0.47)	28.13(-0.04,104.86)	0.46(0,1.77)	43.81(-0.05,167.96)	1.53(0.72,2.35)	<0.001
Tunisia
Total dietary risk	0.08(0.04,0.16)	3.9(1.74,7.49)	0.24(0.1,0.48)	3.97(1.63,7.81)	-0.01(-0.33,0.3)	0.93	1.99(0.98,3.64)	77.81(37.61,142.79)	4.71(2.07,8.83)	69.81(30.48,131.42)	-0.4(-0.61,-0.18)	<0.001
Low fruits	0.05(0.02,0.09)	2.17(0.89,4.34)	0.14(0.06,0.29)	2.32(0.89,4.79)	0.16(-0.13,0.46)	0.28	1.16(0.53,2.2)	44.65(20.13,85.17)	2.95(1.24,5.75)	43.06(17.96,84.7)	-0.13(-0.31,0.05)	0.14
Low vegetables	0.04(0.02,0.08)	1.95(0.77,4.02)	0.09(0.02,0.21)	1.48(0.36,3.5)	-0.99(-1.36,-0.62)	<0.001	0.97(0.41,1.9)	38.25(16.01,75.53)	1.46(0.32,3.53)	22.74(5.2,54.42)	-1.73(-1.91,-1.55)	<0.001
Low whole grains	0(0,0)	0.06(0,0.18)	0.01(0,0.02)	0.1(0.01,0.29)	1.93(1.63,2.24)	<0.001	0.02(0,0.08)	0.92(0.01,3.28)	0.12(0.01,0.35)	1.73(0.1,5.11)	2.02(1.76,2.28)	<0.001
High processed meat	0(0,0)	0.01(0,0.04)	0(0,0)	0.02(0,0.07)	2.08(1.79,2.37)	<0.001	0(0,0.02)	0.2(0,0.81)	0.03(0,0.09)	0.4(0.01,1.3)	2.28(2.11,2.45)	<0.001
High sugar beverages	0(0,0)	0.01(0,0.03)	0(0,0.01)	0.03(0,0.08)	3.34(3.12,3.56)	<0.001	0(0,0.02)	0.17(0,0.73)	0.03(0,0.12)	0.5(0.02,1.75)	3.6(3.41,3.79)	<0.001
High sodium	0.01(0,0.04)	0.27(0,1.64)	0.02(0,0.15)	0.37(0,2.34)	0.94(0.64,1.23)	<0.001	0.16(0,0.88)	5.91(-0.01,33.37)	0.53(0,3.07)	7.41(-0.02,43.94)	0.69(0.34,1.05)	<0.001
Turkey
Total dietary risk	0.4(0.16,0.79)	2.67(1.04,5.24)	0.77(0.25,1.84)	1.74(0.56,4.07)	-1.3(-1.99,-0.61)	<0.001	9.35(3.93,18.04)	51.49(21.45,99.43)	14.97(4.98,36.02)	30.91(10.28,73.38)	-1.62(-1.95,-1.3)	<0.001
Low fruits	0.29(0.12,0.55)	1.87(0.73,3.62)	0.46(0.13,1.03)	1.03(0.27,2.33)	-1.84(-2.4,-1.29)	<0.001	7.06(3.04,12.97)	37.77(16.01,69.94)	9.09(2.84,19.64)	18.8(5.71,40.82)	-2.22(-2.5,-1.93)	<0.001
Low vegetables	0.04(0,0.15)	0.32(0.03,1.08)	0.04(0,0.22)	0.1(0,0.54)	-3.9(-5.03,-2.76)	<0.001	0.74(0.08,2.47)	4.79(0.51,15.96)	0.47(0,2.86)	1.14(0,6.73)	-4.46(-5.25,-3.66)	<0.001
Low whole grains	0.02(0,0.07)	0.15(0,0.48)	0.08(0.01,0.23)	0.18(0.02,0.52)	0.79(0.07,1.52)	<0.05	0.33(0,1.34)	2.17(0.01,8.06)	1.41(0.06,4.3)	2.97(0.16,8.9)	1.1(0.56,1.64)	<0.001
High processed meat	0(0,0.01)	0.03(0,0.1)	0.02(0,0.06)	0.04(0,0.12)	1.38(0.6,2.16)	<0.001	0.06(0,0.3)	0.41(0,1.75)	0.34(0.01,1.14)	0.7(0.02,2.3)	1.79(1.24,2.34)	<0.001
High sugar beverages	0(0,0.02)	0.03(0,0.11)	0.02(0,0.08)	0.06(0,0.18)	2.14(1.59,2.69)	<0.001	0.08(0,0.37)	0.47(0,2.05)	0.5(0.02,1.69)	1.02(0.04,3.45)	2.6(2.17,3.02)	<0.001
High sodium	0.05(0,0.35)	0.32(0,2.23)	0.15(0,1.07)	0.31(0,2.31)	-0.09(-0.45,0.27)	0.62	1.25(0,7.99)	6.8(-0.01,44.56)	3.06(0,21.31)	6.07(-0.01,42.76)	-0.36(-0.64,-0.08)	<0.05
Turkmenistan
Total dietary risk	0(0,0.01)	0.35(0.17,0.63)	0.01(0,0.02)	0.53(0.23,1.09)	1.29(-0.21,2.82)	0.09	0.36(0.2,0.59)	31.28(17.76,50.58)	0.66(0.34,1.2)	28.3(14.54,50.64)	-0.29(-0.74,0.16)	0.21
Low fruits	0(0,0)	0.21(0.1,0.38)	0.01(0,0.01)	0.32(0.14,0.63)	1.43(0.23,2.65)	<0.05	0.24(0.13,0.4)	19.37(10.67,32.27)	0.46(0.24,0.82)	18.83(9.99,33.15)	-0.06(-0.49,0.37)	0.8
Low vegetables	0(0,0)	0.1(0.04,0.2)	0(0,0)	0.04(0,0.14)	-3.02(-4.31,-1.72)	<0.001	0.11(0.05,0.21)	9.3(4.21,17.74)	0.04(0,0.14)	1.9(0.11,6.52)	-5.02(-5.96,-4.07)	<0.001
Low whole grains	0(0,0)	0(0,0.01)	0(0,0)	0.01(0,0.03)	5.72(3.83,7.64)	<0.001	0(0,0.01)	0.13(0,0.67)	0.01(0,0.03)	0.41(0.01,1.39)	3.69(3.02,4.36)	<0.001
High processed meat	0(0,0)	0(0,0.01)	0(0,0)	0.01(0,0.03)	6.04(4.36,7.76)	<0.001	0(0,0.01)	0.12(0,0.73)	0.01(0,0.04)	0.43(0.01,1.74)	4.39(3.85,4.93)	<0.001
High sugar beverages	0(0,0)	0(0,0)	0(0,0)	0(0,0.01)	8.38(6.97,9.81)	<0.001	0(0,0)	0.02(0,0.16)	0(0,0.02)	0.18(0,0.73)	6.57(6.16,6.98)	<0.001
High sodium	0(0,0)	0.13(0.01,0.38)	0(0,0.01)	0.21(0.01,0.7)	1.6(0.18,3.04)	<0.05	0.11(0.01,0.31)	10.4(0.65,28.87)	0.2(0,0.67)	9.45(0.15,29.9)	-0.32(-0.92,0.28)	0.29
Tuvalu
Total dietary risk	0(0,0)	2.62(0.95,5.7)	0(0,0)	3.95(1.52,8.09)	1.33(1.24,1.42)	<0.001	0(0,0.01)	70.95(28.65,140.86)	0.01(0,0.01)	98.68(40.77,192.88)	1.07(0.98,1.16)	<0.001
Low fruits	0(0,0)	1.16(0.39,2.58)	0(0,0)	1.7(0.6,3.65)	1.25(1.14,1.36)	<0.001	0(0,0)	32.28(11.98,66.74)	0(0,0.01)	43.69(16.69,88.76)	0.99(0.87,1.11)	<0.001
Low vegetables	0(0,0)	1.31(0.43,2.94)	0(0,0)	2(0.7,4.32)	1.38(1.28,1.48)	<0.001	0(0,0)	36.51(13.29,75.68)	0(0,0.01)	51.08(19.15,106.25)	1.1(0.99,1.2)	<0.001
Low whole grains	0(0,0)	0.02(0,0.09)	0(0,0)	0.04(0,0.18)	2.91(2.75,3.08)	<0.001	0(0,0)	0.39(0,2.24)	0(0,0)	0.92(0,4.25)	2.86(2.74,2.98)	<0.001
High processed meat	0(0,0)	0(0,0.02)	0(0,0)	0.01(0,0.03)	2.65(2.47,2.83)	<0.001	0(0,0)	0.07(0,0.45)	0(0,0)	0.14(0,0.85)	2.61(2.47,2.74)	<0.001
High sugar beverages	0(0,0)	0(0,0.01)	0(0,0)	0(0,0.02)	3.86(3.77,3.96)	<0.001	0(0,0)	0.03(0,0.2)	0(0,0)	0.09(0,0.55)	3.9(3.73,4.07)	<0.001
High sodium	0(0,0)	0.7(0.04,2.39)	0(0,0)	1.07(0.04,3.59)	1.36(1.25,1.47)	<0.001	0(0,0)	16.08(0.92,52.65)	0(0,0)	23.27(1.01,77.8)	1.21(1.13,1.29)	<0.001
Uganda
Total dietary risk	0.17(0.07,0.32)	6.18(2.73,11.7)	0.44(0.2,0.79)	7.29(3.31,13.05)	0.53(0.46,0.61)	<0.001	4.13(1.9,7.72)	123.12(56.66,229.07)	11.14(5.3,19.94)	140.12(66.32,249.06)	0.41(0.28,0.54)	<0.001
Low fruits	0.02(0.01,0.04)	0.83(0.29,1.71)	0.09(0.03,0.19)	1.33(0.41,2.94)	1.56(1.46,1.65)	<0.001	0.55(0.24,1.07)	15.92(6.45,31.43)	2.53(0.94,5.29)	27.93(9.73,59.49)	1.81(1.68,1.94)	<0.001
Low vegetables	0.12(0.05,0.23)	4.23(1.86,8.12)	0.31(0.14,0.58)	5.09(2.34,9.22)	0.6(0.48,0.72)	<0.001	3.03(1.37,5.75)	87.52(39.7,165.27)	8.29(3.8,15.25)	100.64(47.01,182.4)	0.43(0.33,0.54)	<0.001
Low whole grains	0(0,0)	0.01(0,0.05)	0(0,0)	0.02(0,0.09)	1.97(1.81,2.12)	<0.001	0(0,0.01)	0.1(0,0.62)	0.01(0,0.08)	0.21(0,1.28)	2.27(2.12,2.41)	<0.001
High processed meat	0(0,0)	0(0,0.02)	0(0,0)	0(0,0.04)	2.3(2.13,2.47)	<0.001	0(0,0.01)	0.03(0,0.22)	0(0,0.03)	0.07(0,0.53)	2.63(2.47,2.79)	<0.001
High sugar beverages	0(0,0)	0(0,0)	0(0,0)	0(0,0.01)	3.24(3,3.48)	<0.001	0(0,0)	0.01(0,0.04)	0(0,0.01)	0.02(0,0.13)	3.59(3.35,3.82)	<0.001
High sodium	0.06(0,0.18)	2.33(0.07,7.07)	0.12(0,0.4)	2.14(0.02,7.22)	-0.27(-0.41,-0.13)	<0.001	1.34(0.04,4.12)	43.41(1.21,131.6)	2.42(0.03,8.43)	36.86(0.42,124.64)	-0.54(-0.69,-0.39)	<0.001
Ukraine
Total dietary risk	0(0,0.01)	0.01(0.01,0.02)	0.08(0.04,0.15)	0.2(0.1,0.37)	9.47(6.99,12)	<0.001	3.6(1.9,6.13)	10.27(5.42,17.48)	6.37(3.6,10.26)	16.57(9.34,26.77)	1.59(1.24,1.95)	<0.001
Low fruits	0(0,0.01)	0.01(0,0.01)	0.06(0.03,0.11)	0.16(0.07,0.29)	9.8(7.37,12.3)	<0.001	2.55(1.3,4.52)	7.28(3.7,12.98)	4.85(2.68,8.02)	12.75(7.01,21.17)	1.91(1.46,2.37)	<0.001
Low vegetables	0(0,0)	0(0,0.01)	0.02(0,0.04)	0.04(0.01,0.1)	8.25(5.78,10.79)	<0.001	1.18(0.49,2.35)	3.36(1.35,6.71)	1.41(0.4,3.07)	3.62(1.02,8.01)	0.23(-0.3,0.77)	0.39
Low whole grains	0(0,0)	0(0,0)	0(0,0)	0(0,0.01)	10.92(8.81,13.07)	<0.001	0.03(0,0.14)	0.1(0,0.43)	0.09(0,0.3)	0.22(0.01,0.76)	2.44(2.07,2.81)	<0.001
High processed meat	0(0,0)	0(0,0)	0(0,0)	0(0,0.01)	12.09(9.86,14.37)	<0.001	0.02(0,0.09)	0.06(0,0.28)	0.07(0,0.26)	0.17(0,0.69)	3.34(2.75,3.94)	<0.001
High sugar beverages	0(0,0)	0(0,0)	0(0,0)	0(0,0)	11.01(8.83,13.23)	<0.001	0(0,0.01)	0.01(0,0.04)	0.01(0,0.03)	0.02(0,0.08)	2.66(1.98,3.35)	<0.001
High sodium	0(0,0)	0(0,0.01)	0.01(0,0.05)	0.03(0,0.13)	9.47(7.09,11.91)	<0.001	0.42(0,1.87)	1.17(0,5.26)	0.78(0,3.43)	1.99(0,8.66)	1.79(1.3,2.28)	<0.001
United Arab Emirates
Total dietary risk	0(0,0.01)	1.79(0.65,4.05)	0.06(0.02,0.11)	6.61(2.51,12.28)	4.27(2.02,6.58)	<0.001	0.13(0.05,0.27)	37.23(14.17,82.82)	2.39(1.04,4.34)	124.18(52.24,225.18)	3.79(1.83,5.79)	<0.001
Low fruits	0(0,0)	0.87(0.3,1.82)	0.03(0.01,0.06)	2.81(0.97,5.77)	3.82(1.65,6.03)	<0.001	0.08(0.03,0.15)	19.13(7.46,37.01)	1.14(0.42,2.25)	53.91(20.02,107.18)	3.3(1.18,5.46)	<0.05
Low vegetables	0(0,0)	0.33(0.04,0.9)	0.03(0.01,0.06)	3.36(1.07,6.9)	7.77(5.14,10.46)	<0.001	0.01(0,0.02)	4.28(0.52,12.24)	1.13(0.39,2.32)	62.43(21.44,125.58)	8.89(6.75,11.08)	<0.001
Low whole grains	0(0,0)	0.11(0.01,0.33)	0(0,0.01)	0.31(0.03,0.81)	3.09(0.18,6.09)	<0.05	0.01(0,0.03)	2.36(0.08,7.14)	0.1(0.01,0.26)	5.48(0.59,14.56)	2.66(1.03,4.32)	<0.05
High processed meat	0(0,0)	0.05(0,0.14)	0(0,0)	0.09(0.01,0.27)	2.09(-0.62,4.87)	0.13	0(0,0.01)	1.09(0.02,3.43)	0.04(0,0.11)	1.78(0.09,5.18)	1.51(0.1,2.94)	<0.05
High sugar beverages	0(0,0)	0.05(0,0.16)	0(0,0)	0.1(0.01,0.27)	1.81(-0.99,4.69)	0.21	0.01(0,0.02)	1.34(0.03,4.18)	0.06(0,0.16)	2.04(0.16,5.59)	1.29(0.22,2.36)	<0.05
High sodium	0(0,0)	0.36(0,2.15)	0.01(0,0.03)	0.52(0,3.53)	1.07(-1.08,3.27)	0.33	0.03(0,0.13)	8.37(-0.02,47.76)	0.21(0,1.21)	10.59(-0.02,67.43)	0.64(-1.23,2.55)	0.51
United Kingdom
Total dietary risk	0.26(0.14,0.42)	0.51(0.28,0.83)	0.67(0.35,1.09)	0.76(0.4,1.25)	1.29(0.64,1.94)	<0.001	10.41(6.69,15.21)	22.47(14.24,33.16)	18.96(11.69,27.96)	26.81(16.34,40)	0.56(0.38,0.73)	<0.001
Low fruits	0.14(0.08,0.23)	0.28(0.15,0.45)	0.36(0.18,0.61)	0.41(0.2,0.7)	1.31(0.67,1.96)	<0.001	5.95(3.69,8.9)	13.1(7.96,19.86)	10.64(6.15,16.38)	15.41(8.77,24.03)	0.51(0.34,0.68)	<0.001
Low vegetables	0.12(0.06,0.21)	0.24(0.12,0.41)	0.31(0.15,0.56)	0.36(0.17,0.64)	1.33(0.68,1.98)	<0.001	4.89(2.87,7.9)	10.62(6.12,17.42)	8.82(4.73,14.96)	12.45(6.56,21.46)	0.5(0.37,0.64)	<0.001
Low whole grains	0(0,0.01)	0(0,0.01)	0.01(0,0.02)	0.01(0,0.02)	2.11(1.35,2.87)	<0.001	0.05(0,0.19)	0.1(0,0.39)	0.15(0.01,0.43)	0.19(0.01,0.58)	2(1.76,2.24)	<0.001
High processed meat	0.01(0,0.03)	0.02(0,0.07)	0.03(0,0.08)	0.04(0,0.09)	1.54(0.73,2.36)	<0.001	0.36(0.02,1.27)	0.81(0.05,2.81)	0.86(0.07,2.46)	1.28(0.1,3.74)	1.46(1.16,1.75)	<0.001
High sugar beverages	0(0,0)	0(0,0.01)	0(0,0.01)	0.01(0,0.01)	2.08(1.36,2.81)	<0.001	0.05(0,0.17)	0.11(0.01,0.4)	0.13(0.02,0.39)	0.21(0.03,0.63)	2.01(1.67,2.36)	<0.001
High sodium	0.04(0,0.16)	0.07(0,0.31)	0.1(0,0.41)	0.12(0,0.46)	1.47(0.83,2.11)	<0.001	1.28(0,5.09)	2.57(0,10.31)	2.73(0,10.37)	3.59(0,13.71)	1.07(0.81,1.33)	<0.001
United Republic of Tanzania
Total dietary risk	0.28(0.14,0.49)	6.49(3.29,11.26)	0.6(0.29,1.07)	5.75(2.8,10.1)	-0.34(-0.54,-0.13)	<0.05	7.23(3.9,12.26)	129.76(69.51,220.14)	14.38(7.48,24.79)	108.51(56.03,186.76)	-0.53(-0.73,-0.33)	<0.001
Low fruits	0.15(0.07,0.27)	3.32(1.6,6.04)	0.25(0.12,0.47)	2.39(1.1,4.44)	-1.02(-1.23,-0.81)	<0.001	4.04(2.05,7.19)	69.48(35.24,124.03)	6.42(3.13,11.56)	46.28(22.47,83.56)	-1.28(-1.49,-1.07)	<0.001
Low vegetables	0.16(0.08,0.3)	3.68(1.71,6.85)	0.33(0.15,0.63)	3.12(1.43,5.93)	-0.48(-0.68,-0.27)	<0.001	4.36(2.16,7.89)	75.9(37.21,137.74)	8.19(3.98,15.05)	60.1(29.03,111.17)	-0.71(-0.91,-0.52)	<0.001
Low whole grains	0(0,0)	0.03(0,0.09)	0(0,0.01)	0.05(0,0.14)	1.74(1.46,2.01)	<0.001	0.02(0,0.07)	0.4(0.01,1.52)	0.1(0,0.32)	0.78(0.03,2.5)	2.23(2.05,2.42)	<0.001
High processed meat	0(0,0)	0.01(0,0.05)	0(0,0.01)	0.02(0,0.07)	1.91(1.74,2.09)	<0.001	0.01(0,0.05)	0.18(0,0.89)	0.05(0,0.19)	0.39(0.01,1.38)	2.46(2.32,2.6)	<0.001
High sugar beverages	0(0,0)	0(0,0.01)	0(0,0)	0.01(0,0.02)	2.36(2.19,2.53)	<0.001	0(0,0.01)	0.05(0,0.24)	0.02(0,0.07)	0.11(0,0.46)	2.85(2.58,3.12)	<0.001
High sodium	0.09(0.01,0.27)	2.25(0.12,6.37)	0.2(0.01,0.58)	1.98(0.09,5.73)	-0.38(-0.58,-0.18)	<0.001	2.16(0.11,6.09)	41.84(2.23,116.98)	4.06(0.16,12.13)	34.46(1.46,100.57)	-0.59(-0.83,-0.36)	<0.001
United States of America
Total dietary risk	4.52(2.41,6.78)	2.49(1.32,3.74)	22.17(11.71,33.07)	6.45(3.41,9.6)	3.13(2.95,3.3)	<0.001	95.39(53.22,140.64)	54.44(30.21,80.52)	407.3(221.06,596.82)	130.81(71.01,191.62)	2.88(2.66,3.1)	<0.001
Low fruits	2.44(1.23,3.79)	1.35(0.67,2.1)	10.38(4.84,16.9)	3.04(1.42,4.93)	2.68(2.44,2.92)	<0.001	54.12(28.05,83.38)	31.08(15.98,48.17)	197.64(94.67,314.88)	64.33(30.73,102.89)	2.36(2.13,2.6)	<0.001
Low vegetables	1.84(0.88,3.07)	1.01(0.48,1.69)	9.53(4.33,16.17)	2.77(1.26,4.7)	3.34(3.06,3.62)	<0.001	38.1(18.51,63.45)	21.69(10.47,36.3)	171.44(78.35,289.91)	54.66(24.85,93.01)	3.07(2.79,3.34)	<0.001
Low whole grains	0.08(0,0.26)	0.05(0,0.14)	0.46(0.05,1.18)	0.13(0.01,0.34)	3.48(3.21,3.76)	<0.001	1.28(0.05,4.61)	0.73(0.03,2.61)	7.15(0.57,19.66)	2.29(0.17,6.35)	3.75(3.57,3.93)	<0.001
High processed meat	0.16(0.01,0.58)	0.09(0,0.32)	1.1(0.09,3.2)	0.32(0.02,0.96)	4.33(4.04,4.62)	<0.001	2.88(0.09,12.18)	1.66(0.05,6.99)	19.93(1.04,63.75)	6.92(0.34,22.01)	4.72(4.49,4.94)	<0.001
High sugar beverages	0.03(0,0.12)	0.02(0,0.07)	0.24(0.03,0.71)	0.07(0.01,0.21)	4.52(4.2,4.84)	<0.001	0.65(0.03,2.64)	0.38(0.02,1.53)	4.76(0.38,14.81)	1.77(0.14,5.41)	5.11(4.79,5.44)	<0.001
High sodium	0.65(0,2.76)	0.36(0,1.51)	4.16(0.03,15.56)	1.22(0.01,4.51)	4.1(3.92,4.27)	<0.001	13.36(-0.01,55.6)	7.57(0,31.39)	82.83(0.82,292.34)	26.26(0.28,91.73)	4.11(3.73,4.49)	<0.001
United States Virgin Islands
Total dietary risk	0(0,0)	6.29(3.1,10.52)	0(0,0.01)	5.75(2.58,10.02)	-0.27(-0.68,0.15)	0.21	0.08(0.04,0.12)	155.14(79.77,252.22)	0.11(0.05,0.19)	147.29(69.92,253.19)	-0.08(-0.5,0.34)	0.71
Low fruits	0(0,0)	2.25(0.77,4.51)	0(0,0)	1.79(0.49,3.91)	-0.73(-1.18,-0.27)	<0.05	0.03(0.01,0.06)	59.83(20.74,117.81)	0.04(0.01,0.08)	51.84(14.87,112.8)	-0.32(-0.7,0.06)	0.1
Low vegetables	0(0,0)	3.95(1.78,7.07)	0(0,0.01)	3.55(1.5,6.54)	-0.32(-0.71,0.07)	0.11	0.05(0.02,0.09)	100.13(46.4,178)	0.07(0.03,0.13)	92.88(40.22,172.44)	-0.15(-0.55,0.25)	0.46
Low whole grains	0(0,0)	0.1(0,0.27)	0(0,0)	0.14(0.01,0.38)	1.16(0.76,1.57)	<0.001	0(0,0)	2.52(0.07,7.24)	0(0,0.01)	3.79(0.29,10.29)	1.44(1.16,1.73)	<0.001
High processed meat	0(0,0)	0.03(0,0.09)	0(0,0)	0.05(0,0.14)	1.48(1.18,1.78)	<0.001	0(0,0)	0.88(0.01,2.77)	0(0,0)	1.5(0.09,4.31)	2.05(1.79,2.3)	<0.001
High sugar beverages	0(0,0)	0.03(0,0.09)	0(0,0)	0.06(0.01,0.2)	2.83(2,3.66)	<0.001	0(0,0)	0.85(0.02,2.98)	0(0,0)	2.32(0.23,7.38)	3.46(3.14,3.77)	<0.001
High sodium	0(0,0)	1.26(0,4.76)	0(0,0)	1.17(0,4.58)	-0.29(-0.76,0.18)	0.23	0.01(0,0.05)	25.77(-0.03,100.14)	0.02(0,0.09)	24.21(-0.16,97.82)	-0.21(-0.57,0.14)	0.24
Uruguay
Total dietary risk	0.09(0.05,0.13)	4.45(2.5,6.27)	0.18(0.09,0.3)	4.95(2.37,8.23)	0.27(-0.63,1.17)	0.56	1.83(1.05,2.54)	86.37(49.26,120.64)	2.89(1.44,4.7)	89.5(44.93,145.51)	0.03(-0.77,0.84)	0.93
Low fruits	0.04(0.02,0.06)	1.92(0.97,2.92)	0.07(0.03,0.12)	1.9(0.82,3.39)	-0.12(-1.02,0.8)	0.8	0.81(0.42,1.22)	38.59(19.72,58.13)	1.13(0.51,1.97)	35.8(16.28,62.13)	-0.32(-1.14,0.5)	0.44
Low vegetables	0.05(0.03,0.08)	2.38(1.19,3.7)	0.09(0.04,0.16)	2.56(1.14,4.46)	0.16(-0.79,1.12)	0.75	1(0.51,1.55)	47.23(24.06,73.48)	1.51(0.7,2.59)	47.29(21.95,81.5)	-0.08(-0.94,0.79)	0.86
Low whole grains	0(0,0)	0.04(0,0.14)	0(0,0.01)	0.08(0.01,0.21)	2.13(0.95,3.34)	<0.001	0.01(0,0.04)	0.51(0,2.08)	0.04(0,0.11)	1.08(0.07,3.24)	2.34(1.21,3.49)	<0.001
High processed meat	0(0,0)	0.04(0,0.15)	0(0,0.01)	0.09(0.01,0.27)	2.89(1.64,4.16)	<0.001	0.01(0,0.05)	0.47(0,2.39)	0.05(0,0.15)	1.26(0.05,4.53)	3.12(1.94,4.32)	<0.001
High sugar beverages	0(0,0)	0.01(0,0.05)	0(0,0)	0.04(0,0.13)	4.05(2.73,5.39)	<0.001	0(0,0.02)	0.17(0,0.87)	0.02(0,0.08)	0.66(0.04,2.36)	4.39(3.26,5.53)	<0.001
High sodium	0.02(0,0.07)	1.13(0.01,3.4)	0.05(0,0.16)	1.28(0.01,4.28)	0.34(-0.74,1.43)	0.54	0.45(0,1.36)	21.13(0.2,63.57)	0.74(0.01,2.45)	22.62(0.16,74.43)	0.13(-0.84,1.12)	0.79
Uzbekistan
Total dietary risk	0.01(0.01,0.03)	0.24(0.09,0.53)	0.06(0.03,0.12)	0.5(0.21,0.98)	2.33(1.35,3.32)	<0.001	1.99(1.07,3.32)	28.93(15.8,47.75)	4.24(2.17,7.37)	28.25(14.58,49.08)	-0.08(-0.55,0.4)	0.74
Low fruits	0.01(0,0.02)	0.16(0.06,0.35)	0.04(0.02,0.08)	0.33(0.15,0.64)	2.38(1.52,3.25)	<0.001	1.47(0.76,2.54)	20.73(10.86,35.44)	3.24(1.67,5.62)	20.65(10.78,35.47)	-0.02(-0.44,0.4)	0.93
Low vegetables	0(0,0.01)	0.05(0.01,0.12)	0(0,0.01)	0.02(0,0.07)	-3.17(-3.84,-2.5)	<0.001	0.4(0.13,0.9)	5.59(1.81,12.41)	0.06(0,0.29)	0.7(0.02,2.7)	-6.63(-7.32,-5.95)	<0.001
Low whole grains	0(0,0)	0(0,0.01)	0(0,0)	0.01(0,0.02)	5.73(4.83,6.65)	<0.001	0.01(0,0.04)	0.11(0,0.58)	0.05(0,0.18)	0.37(0.01,1.14)	3.73(3.22,4.23)	<0.001
High processed meat	0(0,0)	0(0,0.01)	0(0,0)	0.01(0,0.02)	6.05(5.09,7.02)	<0.001	0.01(0,0.04)	0.09(0,0.58)	0.05(0,0.21)	0.35(0.01,1.27)	4.33(3.86,4.8)	<0.001
High sugar beverages	0(0,0)	0(0,0)	0(0,0)	0(0,0)	6.98(5.57,8.4)	<0.001	0(0,0.01)	0.02(0,0.11)	0.01(0,0.05)	0.08(0,0.32)	5.1(4.52,5.69)	<0.001
High sodium	0.01(0,0.02)	0.09(0,0.32)	0.02(0,0.07)	0.19(0,0.64)	2.44(1,3.9)	<0.001	0.61(0.03,1.74)	9.56(0.63,26.76)	1.22(0.02,4)	9.07(0.17,28.85)	-0.12(-0.8,0.55)	0.72
Vanuatu
Total dietary risk	0(0,0)	2.17(0.8,4.84)	0(0,0.01)	3.33(1.31,6.88)	1.39(1.24,1.53)	<0.001	0.02(0.01,0.04)	60.41(25.06,120.51)	0.09(0.04,0.17)	88.88(38.38,171.5)	1.24(1.06,1.43)	<0.001
Low fruits	0(0,0)	0.74(0.25,1.67)	0(0,0)	1.25(0.46,2.65)	1.72(1.57,1.87)	<0.001	0.01(0,0.02)	21.64(8.33,43.74)	0.04(0.01,0.07)	35.16(14.16,69.67)	1.59(1.44,1.74)	<0.001
Low vegetables	0(0,0)	1.13(0.39,2.47)	0(0,0)	1.73(0.64,3.68)	1.37(1.22,1.52)	<0.001	0.01(0,0.02)	32.72(12.79,65.4)	0.05(0.02,0.1)	47.26(19.03,94.54)	1.2(1.01,1.38)	<0.001
Low whole grains	0(0,0)	0.01(0,0.08)	0(0,0)	0.02(0,0.11)	1.44(1.32,1.56)	<0.001	0(0,0)	0.3(0,1.88)	0(0,0)	0.49(0,2.67)	1.59(1.45,1.73)	<0.001
High processed meat	0(0,0)	0(0,0.01)	0(0,0)	0(0,0.02)	1.84(1.7,1.99)	<0.001	0(0,0)	0.05(0,0.36)	0(0,0)	0.09(0,0.58)	1.97(1.8,2.15)	<0.001
High sugar beverages	0(0,0)	0(0,0.01)	0(0,0)	0(0,0.01)	2.92(2.83,3)	<0.001	0(0,0)	0.02(0,0.17)	0(0,0)	0.06(0,0.37)	3.06(2.9,3.23)	<0.001
High sodium	0(0,0)	0.75(0.05,2.39)	0(0,0)	1.05(0.04,3.37)	1.09(0.94,1.24)	<0.001	0(0,0.02)	17.73(1.31,52.76)	0.02(0,0.06)	24.09(1.12,74.84)	1(0.73,1.26)	<0.001
Venezuela (Bolivarian Republic of)
Total dietary risk	0.18(0.1,0.29)	3.78(2.06,6.12)	1.47(0.75,2.52)	9.44(4.85,16.04)	2.98(2.51,3.45)	<0.001	5.51(3.25,8.6)	98.17(58.01,152.62)	35.06(18.48,59.09)	213.03(112.82,357.43)	2.57(2.03,3.11)	<0.001
Low fruits	0.06(0.03,0.1)	1.24(0.64,2.08)	0.58(0.26,1.02)	3.7(1.69,6.49)	3.65(3.09,4.22)	<0.001	2(1.11,3.25)	33.75(18.8,54.38)	14.39(6.71,25.01)	87.33(40.88,151.25)	3.14(2.65,3.63)	<0.001
Low vegetables	0.11(0.06,0.18)	2.22(1.17,3.68)	0.79(0.36,1.4)	5.04(2.35,8.92)	2.78(2.1,3.47)	<0.001	3.4(1.87,5.56)	59.33(33.12,95.8)	19(9.02,33.42)	115.39(55.04,202.4)	2.22(1.72,2.72)	<0.001
Low whole grains	0(0,0.01)	0.04(0,0.13)	0.01(0,0.04)	0.09(0,0.28)	2.98(2.38,3.59)	<0.001	0.04(0,0.17)	0.82(0,3.1)	0.32(0.01,1.02)	1.95(0.04,6.19)	2.8(2.08,3.52)	<0.001
High processed meat	0(0,0)	0.01(0,0.05)	0.01(0,0.02)	0.04(0,0.13)	3.54(2.71,4.37)	<0.001	0.02(0,0.08)	0.32(0,1.4)	0.15(0,0.54)	0.92(0.01,3.26)	3.43(2.68,4.18)	<0.001
High sugar beverages	0(0,0)	0.01(0,0.04)	0(0,0.01)	0.03(0,0.09)	3.31(2.45,4.19)	<0.001	0.02(0,0.07)	0.25(0,1.09)	0.1(0,0.36)	0.63(0.01,2.17)	3.03(2.1,3.96)	<0.001
High sodium	0.05(0,0.16)	1.14(0.02,3.48)	0.45(0.01,1.37)	2.85(0.05,8.75)	2.96(2.38,3.54)	<0.001	1.5(0.02,4.42)	28.31(0.51,83.11)	10.36(0.2,31.09)	62.7(1.19,188.45)	2.66(1.96,3.37)	<0.001
Viet Nam
Total dietary risk	2.11(0.92,3.72)	10.59(4.61,18.47)	4.79(1.98,8.66)	10.4(4.33,18.63)	-0.06(-0.11,-0.01)	<0.05	51.44(22.33,90.91)	232.16(101.52,406.72)	107.91(44.67,196.29)	205.57(85.93,371.01)	-0.39(-0.44,-0.35)	<0.001
Low fruits	0.92(0.37,1.69)	4.6(1.85,8.43)	2.14(0.86,3.83)	4.62(1.87,8.19)	0.02(-0.04,0.08)	0.53	22.52(8.82,41.78)	101.16(40.23,186.03)	49.74(19.98,90.66)	93.76(38.06,168.75)	-0.23(-0.28,-0.19)	<0.001
Low vegetables	0.94(0.36,1.76)	4.72(1.84,8.8)	1.64(0.63,3.12)	3.67(1.44,6.88)	-0.82(-0.89,-0.74)	<0.001	22.79(8.56,43.44)	102.82(39.31,193.97)	35.44(13.44,69.19)	68.9(26.62,132.3)	-1.3(-1.38,-1.22)	<0.001
Low whole grains	0(0,0.01)	0.01(0,0.05)	0.01(0,0.03)	0.01(0,0.08)	2.05(1.88,2.21)	<0.001	0.01(0,0.1)	0.08(0,0.62)	0.06(0,0.4)	0.16(0,1.02)	2.14(1.99,2.29)	<0.001
High processed meat	0(0,0)	0(0,0.01)	0(0,0)	0(0,0.01)	2.08(1.84,2.31)	<0.001	0(0,0.01)	0.01(0,0.08)	0.01(0,0.06)	0.02(0,0.15)	2.16(1.97,2.35)	<0.001
High sugar beverages	0(0,0)	0(0,0)	0(0,0)	0(0,0.01)	4.93(4.67,5.19)	<0.001	0(0,0)	0(0,0.02)	0(0,0.03)	0.01(0,0.09)	5.02(4.72,5.31)	<0.001
High sodium	0.83(0.11,2.25)	4.09(0.52,11.2)	1.93(0.14,5.6)	4.11(0.27,12.07)	0.02(-0.03,0.07)	0.37	19.4(2.98,51.54)	88.85(13.16,236.9)	42.58(3.55,122.12)	81.27(6.4,234.41)	-0.28(-0.33,-0.24)	<0.001
Yemen
Total dietary risk	0.13(0.05,0.28)	5.88(2.33,13.31)	0.4(0.16,0.79)	6.61(2.78,13.1)	0.38(0.27,0.48)	<0.001	3.58(1.46,7.45)	132.6(54.35,281.7)	10.52(4.53,20.29)	137.22(59.63,264.3)	0.13(0,0.25)	<0.05
Low fruits	0.07(0.03,0.17)	3.35(1.19,7.78)	0.22(0.09,0.46)	3.69(1.43,7.55)	0.3(0.19,0.41)	<0.001	2.11(0.76,4.59)	76.99(28.21,169.16)	6.09(2.35,12.25)	77.95(30.76,155.73)	0.05(-0.07,0.18)	0.4
Low vegetables	0.07(0.03,0.16)	3.33(1.18,7.77)	0.23(0.08,0.48)	3.81(1.41,7.84)	0.42(0.32,0.53)	<0.001	2.06(0.74,4.45)	75.73(27.6,166.56)	6.18(2.31,12.5)	79.93(30.41,160.44)	0.19(0.04,0.35)	<0.05
Low whole grains	0(0,0.01)	0.08(0,0.3)	0(0,0.02)	0.09(0.01,0.29)	0.46(0.32,0.6)	<0.001	0.03(0,0.13)	1.36(0.01,5.52)	0.1(0,0.38)	1.62(0.07,5.45)	0.58(0.44,0.72)	<0.001
High processed meat	0(0,0)	0.01(0,0.05)	0(0,0)	0.01(0,0.05)	0.5(0.44,0.56)	<0.001	0(0,0.02)	0.21(0,1.01)	0.02(0,0.07)	0.25(0.01,0.96)	0.65(0.55,0.76)	<0.001
High sugar beverages	0(0,0)	0(0,0.01)	0(0,0)	0(0,0.01)	0.75(0.65,0.86)	<0.001	0(0,0.01)	0.04(0,0.2)	0(0,0.02)	0.05(0,0.2)	0.86(0.73,1)	<0.001
High sodium	0.01(0,0.04)	0.29(0,1.75)	0.02(0,0.12)	0.3(0,1.95)	0.17(0.03,0.32)	<0.05	0.19(0,1.11)	6.88(-0.01,40.65)	0.52(0,3.12)	6.73(-0.01,41.29)	-0.1(-0.28,0.09)	0.3
Zambia
Total dietary risk	0.15(0.07,0.26)	12.43(5.91,21.64)	0.39(0.18,0.72)	13.43(6.24,24.16)	0.27(0.1,0.44)	<0.05	3.76(1.81,6.57)	249.95(121.85,432.41)	10.57(4.93,19.94)	270.13(127.92,493.47)	0.25(0.04,0.45)	<0.05
Low fruits	0.09(0.04,0.17)	7.47(3.01,13.98)	0.24(0.1,0.47)	8.07(3.32,15.22)	0.26(0.09,0.44)	<0.05	2.43(0.97,4.6)	156.07(63.69,291.34)	6.88(2.85,13.59)	167.84(70.46,320.87)	0.23(0.03,0.43)	<0.05
Low vegetables	0.08(0.03,0.16)	6.91(2.84,13.31)	0.22(0.09,0.45)	7.54(3.1,14.82)	0.3(0.13,0.47)	<0.001	2.23(0.9,4.3)	143.32(59.3,274.48)	6.36(2.61,12.98)	155.89(65.05,308.89)	0.27(0.07,0.47)	<0.05
Low whole grains	0(0,0)	0.02(0,0.12)	0(0,0)	0.04(0,0.18)	1.8(1.66,1.94)	<0.001	0(0,0.02)	0.3(0,1.81)	0.02(0,0.11)	0.61(0,3.22)	2.3(2.1,2.5)	<0.001
High processed meat	0(0,0)	0.01(0,0.05)	0(0,0)	0.01(0,0.08)	1.77(1.59,1.95)	<0.001	0(0,0.01)	0.12(0,0.86)	0.01(0,0.06)	0.25(0,1.53)	2.31(2.11,2.52)	<0.001
High sugar beverages	0(0,0)	0(0,0.01)	0(0,0)	0(0,0.02)	2.12(1.95,2.3)	<0.001	0(0,0)	0.02(0,0.16)	0(0,0.01)	0.05(0,0.32)	2.69(2.46,2.91)	<0.001
High sodium	0.04(0,0.12)	3.54(0.11,10.61)	0.07(0,0.26)	2.88(0.03,9.92)	-0.64(-0.81,-0.46)	<0.001	0.91(0.03,2.79)	66.7(1.99,201.24)	1.62(0.01,5.87)	51.88(0.51,180.6)	-0.8(-0.99,-0.62)	<0.001
Zimbabwe
Total dietary risk	0.18(0.08,0.3)	10.71(5.13,17.87)	0.47(0.22,0.81)	16.24(7.85,27.29)	1.41(1.08,1.74)	<0.001	4.68(2.28,7.95)	220.09(108.06,366.27)	13.68(6.61,24.01)	351.23(172.81,598.52)	1.64(1,2.28)	<0.001
Low fruits	0.1(0.04,0.18)	6.07(2.68,10.69)	0.27(0.12,0.49)	9.13(4.15,15.87)	1.38(1.02,1.74)	<0.001	2.76(1.21,5)	127.3(56.75,225.21)	8.04(3.52,14.7)	201.64(91.25,355.77)	1.61(0.98,2.23)	<0.001
Low vegetables	0.1(0.04,0.18)	5.9(2.54,10.69)	0.26(0.11,0.48)	8.94(3.89,15.91)	1.41(1.07,1.76)	<0.001	2.67(1.14,5)	123.59(53.56,226.22)	7.87(3.28,14.74)	197.5(85.37,357.48)	1.64(1.01,2.27)	<0.001
Low whole grains	0(0,0.01)	0.14(0.01,0.39)	0.01(0,0.02)	0.19(0.02,0.51)	1.08(0.76,1.39)	<0.001	0.05(0,0.16)	2.66(0.16,7.82)	0.16(0.01,0.47)	4.03(0.27,11.42)	1.4(1.1,1.7)	<0.001
High processed meat	0(0,0)	0.04(0,0.13)	0(0,0.01)	0.06(0,0.18)	1.25(1.03,1.47)	<0.001	0.02(0,0.06)	0.89(0.04,2.84)	0.06(0,0.2)	1.47(0.06,4.43)	1.68(1.39,1.97)	<0.001
High sugar beverages	0(0,0)	0.01(0,0.04)	0(0,0)	0.02(0,0.06)	1.72(1.51,1.93)	<0.001	0.01(0,0.02)	0.25(0.01,0.87)	0.02(0,0.07)	0.47(0.03,1.58)	2.13(1.9,2.36)	<0.001
High sodium	0.02(0,0.09)	1.18(0,5.19)	0.05(0,0.23)	1.84(0,8.05)	1.5(1.17,1.83)	<0.001	0.51(0,2.16)	24.21(-0.04,103.83)	1.45(0,6.2)	38.81(-0.04,167.09)	1.57(1.12,2.03)	<0.001
